# Supplementary material for: Rapid and sensitive detection of genome contamination at scale with FCS-GX
Source: Genome Biol. 2024 Feb 26;25:60. doi: 10.1186/s13059-024-03198-7 (PMC10898089; doi:10.1186/s13059-024-03198-7)
Supplement: Supplementary file 1 — Additional file 1. Supplementary tables. [file 13059_2024_3198_MOESM1_ESM.xlsx]

## Sheet: Title
Supplementary material for
Rapid and sensitive detection of genome contamination at scale with FCS-GX
Alexander Astashyn, Eric S. Tvedte, Deacon Sweeney, Victor Sapojnikov, Nathan Bouk, Victor Joukov, Eyal Mozes, Pooja K. Strope, Pape M. Sylla, Lukas Wagner, Shelby L. Bidwell, Larissa C. Brown, Karen Clark, Emily W. Davis, Brian Smith-White, Wratko Hlavina, Kim D. Pruitt, Valerie A. Schneider, Terence D. Murphy
Additional file 1: supplementary tables
Table S1	Comparison of cross-species alignment statistics using k-mer and FCS-GX h-mer hashmaps.
Table S2	FCS-GX sensitivity and specificity scores on artificially fragmented genomes from single organisms.
Table S3	Counts and percentages of FCS-GX false negative types for sensitivity tests on 1 kbp sequences.
Table S4	FCS-GX contamination calls in 100 kbp fragmented genome datasets produced during specificity tests.
Table S5	Upper and lower bound estimates of FCS-GX sequence-level specificity.
Table S6	FCS-GX sensitivity and specificity scores on non-chimeric mixtures of genomes from two organisms.
Table S7	FCS-GX sensitivity and specificity scores on chimeric mixtures of genomes from two organisms.
Table S8	Aggregate contamination identified in current GenBank genomes by FCS-GX, grouped by taxonomic kingdom.
Table S9	Aggregate contamination identified by FCS-GX contained in GenBank and RefSeq databases from 2017-2023.
Table S10	Aggregate contamination identified in current GenBank genomes by FCS-GX, grouped by FCS-GX taxonomic division.
Table S11	Cladocopium goreaui-like contaminants identified in GenBank genomes.
Table S12	GenBank genomes with extreme contamination by aggregate contamination length, representing 50% of total contamination identified by FCS-GX.
Table S13	GenBank genomes with extreme contamination by proportion of total sequence length (90-100% contaminated).
Table S14	Summary of genomes with species assignment issues identified by FCS-GX.
Table S15	Comparison of contaminants reported in FCS-GX vs Conterminator.
Table S16	Summary of cleaned RefSeq and RefSeq candidate genomes.
Table S17	Aggregate contamination identified in current RefSeq genomes by FCS-GX, grouped by taxonomic kingdom.
Table S18	FCS-GX chimeric contamination calls in suspected LGT regions.
Table S19	Summary of FCS-GX database contents.

## Sheet: TableS1
#method	scope	mer_len	organism1	asm_id1	len1	mers_set1	pct_cvg1	ivl_count1	organism2	asm_id2	len2	mers_set2	pct_cvg2	ivl_count2	mers_isectn	mers_pct_Jaccard	pct_cvg
Traditional k-mers	WGS	19	Pseudomonas fluorescens	GCF_900215245.1	6511548	6410700	6.67	17516	Pseudomonas paraeruginosa	GCF_003025345.2	6118055	6019025	7.3	18333	94075	0.76	6.98
Reduced-alphabet h-mers (ungapped)	WGS	38	Pseudomonas fluorescens	GCF_900215245.1	6511548	6422121	6.26	7718	Pseudomonas paraeruginosa	GCF_003025345.2	6118055	6044326	6.57	7682	103872	0.84	6.41
Reduced-alphabet h-mers (gapped)	WGS	56	Pseudomonas fluorescens	GCF_900215245.1	6511548	6428505	16.38	11106	Pseudomonas paraeruginosa	GCF_003025345.2	6118055	6046699	17.31	11051	163193	1.33	16.83
Traditional k-mers	WGS	19	Aspergillus fumigatus	GCF_000002655.1	29384966	28152724	2.4	29681	Aspergillus flavus	GCF_014117465.1	36995590	36756698	2.17	32262	135182	0.21	2.27
Reduced-alphabet h-mers (ungapped)	WGS	38	Aspergillus fumigatus	GCF_000002655.1	29384966	27790798	4.8	28272	Aspergillus flavus	GCF_014117465.1	36995590	36619197	4.18	30322	300031	0.47	4.45
Reduced-alphabet h-mers (gapped)	WGS	56	Aspergillus fumigatus	GCF_000002655.1	29384966	27822792	16.8	52469	Aspergillus flavus	GCF_014117465.1	36995590	36662187	13.73	54442	714066	1.12	15.09
Traditional k-mers	WGS	19	Drosophila melanogaster	GCF_000001215.4	143708347	118277605	17.85	929363	Drosophila pseudoobscura	GCF_009870125.1	163266920	129813420	17.57	1009170	5273688	2.17	17.7
Reduced-alphabet h-mers (ungapped)	WGS	38	Drosophila melanogaster	GCF_000001215.4	143708347	119910083	12.85	346691	Drosophila pseudoobscura	GCF_009870125.1	163266920	132057238	13.43	405550	3383487	1.36	13.16
Reduced-alphabet h-mers (gapped)	WGS	56	Drosophila melanogaster	GCF_000001215.4	143708347	120908356	20.85	344637	Drosophila pseudoobscura	GCF_009870125.1	163266920	133942886	20.48	386426	3142822	1.25	20.65
Traditional k-mers	WGS	19	Ornithorhynchus anatinus	GCF_004115215.2	1859265229	1222350318	76.09	20073096	Tachyglossus aculeatus	GCF_015852505.1	2213004524	1217423840	79.13	21198746	241963086	11.01	77.74
Reduced-alphabet h-mers (ungapped)	WGS	38	Ornithorhynchus anatinus	GCF_004115215.2	1859265229	1199198349	80.93	9339066	Tachyglossus aculeatus	GCF_015852505.1	2213004524	1203391510	82.82	9932737	279065590	13.14	81.96
Reduced-alphabet h-mers (gapped)	WGS	56	Ornithorhynchus anatinus	GCF_004115215.2	1859265229	1280334072	89.98	4604030	Tachyglossus aculeatus	GCF_015852505.1	2213004524	1295716343	90.7	4918795	257764623	11.12	90.37
Traditional k-mers	CDS	19	Drosophila melanogaster	GCF_000001215.4	60959010	22125599	14.65	314981	Drosophila pseudoobscura	GCF_009870125.1	61201053	22011322	15.77	333475	663995	1.53	15.21
Reduced-alphabet h-mers (ungapped)	CDS	38	Drosophila melanogaster	GCF_000001215.4	60959010	21966800	19.45	206770	Drosophila pseudoobscura	GCF_009870125.1	61201053	21892545	20.33	213783	940930	2.19	19.89
Reduced-alphabet h-mers (gapped)	CDS	56	Drosophila melanogaster	GCF_000001215.4	60959010	21783718	52.72	228826	Drosophila pseudoobscura	GCF_009870125.1	61201053	21733959	52.81	227444	1988387	4.79	52.77
Traditional k-mers	CDS	19	Ornithorhynchus anatinus	GCF_004115215.2	79218104	30470307	70.84	1212424	Tachyglossus aculeatus	GCF_015852505.1	63644659	30709953	70.73	974186	11493300	23.13	70.79
Reduced-alphabet h-mers (ungapped)	CDS	38	Ornithorhynchus anatinus	GCF_004115215.2	79218104	30260641	81.64	516713	Tachyglossus aculeatus	GCF_015852505.1	63644659	30356969	81.39	415678	15600089	34.65	81.53
Reduced-alphabet h-mers (gapped)	CDS	56	Ornithorhynchus anatinus	GCF_004115215.2	79218104	30033058	91.39	134037	Tachyglossus aculeatus	GCF_015852505.1	63644659	30119835	91.21	110022	15501527	34.72	91.31
scope	WGS: whole genome sequence, CDS: coding DNA sequence
mer_len	k-mer/h-mer length
organism1, organism2	compared organisms
asm_id1, asm_id2	compared assembly ids
len1, len2	compared sequence lengths
mers_set1	size of set of unique mers from organism1 sequences
mers_set2	size of set of unique mers from organism2 sequences
pct_cvg1	coverage by the mers from organism2
pct_cvg2	coverage by the mers from organism1
ivl_count1	count of coverage-intervals on organism1 from organism2 mers after merging
ivl_count2	count of coverage-intervals on organism1 from organism2 mers after merging
mers_isectn	intersection of mers_set1 and mers_set2
mers_pct_Jaccard	mers_isectn / (mers_set1 + mers_set2 - mers_isectn) * 100
pct_cvg	(len1 * pct_cvg1 + len2 * pct_cvg2) / 100 / (len1 + len2)
The rows for each pair of genomes come in sets of three:
Traditional k-mers - regular 19-mers.
Reduced-alphabet h-mers (ungapped) - AG/CT collapsed alphabet, 38-mers. Not used in GX, but just for comparison purposes.
Reduced-alphabet h-mers (gapped) - AG/CT collapsed alphabet, gapped XX-XX-...-XX-XX 38-bit 56-mers used in GX.

## Sheet: TableS2
asm_id	division	filter	fragment_size	fragment_ct	Sn	Sp
GCA_013368275.1	anml:amphibians	none	100000	10550	100	100
GCA_013368275.1	anml:amphibians	species	100000	10550	21.137	100
GCA_013368275.1	anml:amphibians	none	10000	105500	99.924	99.999
GCA_013368275.1	anml:amphibians	species	10000	105500	20.155	99.95
GCA_013368275.1	anml:amphibians	none	1000	1055000	98.275	99.995
GCA_013368275.1	anml:amphibians	species	1000	1055000	23.719	99.916
GCA_009617815.1	anml:basal metazoans	none	100000	1148	99.564	100
GCA_009617815.1	anml:basal metazoans	species	100000	1148	0	100
GCA_009617815.1	anml:basal metazoans	none	10000	11480	99.051	99.93
GCA_009617815.1	anml:basal metazoans	species	10000	11480	0.105	99.991
GCA_009617815.1	anml:basal metazoans	none	1000	114800	95.79	99.997
GCA_009617815.1	anml:basal metazoans	species	1000	114800	0.197	99.99
GCA_014634065.1	anml:basal metazoans	none	100000	2910	100	100
GCA_014634065.1	anml:basal metazoans	species	100000	2910	99.931	100
GCA_014634065.1	anml:basal metazoans	none	10000	29100	99.99	100
GCA_014634065.1	anml:basal metazoans	species	10000	29100	99.708	99.99
GCA_014634065.1	anml:basal metazoans	none	1000	291000	99.588	100
GCA_014634065.1	anml:basal metazoans	species	1000	291000	97.846	100
GCA_002021895.1	anml:birds	none	100000	13757	100	100
GCA_002021895.1	anml:birds	species	100000	13757	99.985	100
GCA_002021895.1	anml:birds	none	10000	137570	100	100
GCA_002021895.1	anml:birds	species	10000	137570	99.855	99.998
GCA_002021895.1	anml:birds	none	1000	1375700	99.83	100
GCA_002021895.1	anml:birds	species	1000	1375700	83.344	99.998
GCA_009819595.1	anml:birds	none	100000	11238	100	100
GCA_009819595.1	anml:birds	species	100000	11238	100	100
GCA_009819595.1	anml:birds	none	10000	112380	99.949	100
GCA_009819595.1	anml:birds	species	10000	112380	99.843	99.997
GCA_009819595.1	anml:birds	none	1000	1123800	97.695	99.999
GCA_009819595.1	anml:birds	species	1000	1123800	89.37	99.999
GCA_009859065.2	anml:birds	none	100000	10094	100	100
GCA_009859065.2	anml:birds	species	100000	10094	99.752	100
GCA_009859065.2	anml:birds	none	10000	100940	99.997	100
GCA_009859065.2	anml:birds	species	10000	100940	98.704	99.998
GCA_009859065.2	anml:birds	none	1000	1009400	99.786	100
GCA_009859065.2	anml:birds	species	1000	1009400	78.829	99.996
GCA_014839835.1	anml:birds	none	100000	11619	99.983	100
GCA_014839835.1	anml:birds	species	100000	11619	99.639	100
GCA_014839835.1	anml:birds	none	10000	116190	99.897	99.997
GCA_014839835.1	anml:birds	species	10000	116190	98.501	99.994
GCA_014839835.1	anml:birds	none	1000	1161900	98.665	99.999
GCA_014839835.1	anml:birds	species	1000	1161900	73.83	99.997
GCA_016128335.2	anml:birds	none	100000	11888	100	100
GCA_016128335.2	anml:birds	species	100000	11888	99.958	100
GCA_016128335.2	anml:birds	none	10000	118880	99.971	99.999
GCA_016128335.2	anml:birds	species	10000	118880	99.75	99.995
GCA_016128335.2	anml:birds	none	1000	1188800	99.611	100
GCA_016128335.2	anml:birds	species	1000	1188800	93.928	99.997
GCA_016904835.1	anml:birds	none	100000	10470	99.99	100
GCA_016904835.1	anml:birds	species	100000	10470	99.99	100
GCA_016904835.1	anml:birds	none	10000	104700	99.895	99.994
GCA_016904835.1	anml:birds	species	10000	104700	99.778	99.994
GCA_016904835.1	anml:birds	none	1000	1047000	98.102	99.998
GCA_016904835.1	anml:birds	species	1000	1047000	89.698	99.997
GCA_027408225.1	anml:birds	none	100000	10641	99.944	100
GCA_027408225.1	anml:birds	species	100000	10641	94.286	100
GCA_027408225.1	anml:birds	none	10000	106410	99.822	100
GCA_027408225.1	anml:birds	species	10000	106410	92.839	99.972
GCA_027408225.1	anml:birds	none	1000	1064100	99.3	100
GCA_027408225.1	anml:birds	species	1000	1064100	54.779	99.98
GCA_028534605.1	anml:birds	none	100000	11888	100	100
GCA_028534605.1	anml:birds	species	100000	11888	99.941	100
GCA_028534605.1	anml:birds	none	10000	118880	99.987	100
GCA_028534605.1	anml:birds	species	10000	118880	99.751	99.997
GCA_028534605.1	anml:birds	none	1000	1188800	99.914	100
GCA_028534605.1	anml:birds	species	1000	1188800	95.624	99.999
GCA_028654425.1	anml:birds	none	100000	10794	100	100
GCA_028654425.1	anml:birds	species	100000	10794	99.963	100
GCA_028654425.1	anml:birds	none	10000	107940	99.992	99.999
GCA_028654425.1	anml:birds	species	10000	107940	99.774	99.971
GCA_028654425.1	anml:birds	none	1000	1079400	99.777	99.999
GCA_028654425.1	anml:birds	species	1000	1079400	93.641	99.972
GCA_028858725.1	anml:birds	none	100000	10955	99.507	100
GCA_028858725.1	anml:birds	species	100000	10955	98.311	99.991
GCA_028858725.1	anml:birds	none	10000	109550	98.918	99.991
GCA_028858725.1	anml:birds	species	10000	109550	97.067	99.988
GCA_028858725.1	anml:birds	none	1000	1095500	95.725	99.979
GCA_028858725.1	anml:birds	species	1000	1095500	83.298	99.978
GCA_947461875.1	anml:birds	none	100000	12677	97.72	100
GCA_947461875.1	anml:birds	species	100000	12677	96.371	100
GCA_947461875.1	anml:birds	none	10000	126770	98.345	99.999
GCA_947461875.1	anml:birds	species	10000	126770	96.067	99.999
GCA_947461875.1	anml:birds	none	1000	1267700	97.657	100
GCA_947461875.1	anml:birds	species	1000	1267700	93.565	99.999
GCF_017976375.1	anml:birds	none	100000	11542	99.931	100
GCF_017976375.1	anml:birds	species	100000	11542	99.835	99.991
GCF_017976375.1	anml:birds	none	10000	115420	99.552	99.991
GCF_017976375.1	anml:birds	species	10000	115420	99.134	99.928
GCF_017976375.1	anml:birds	none	1000	1154200	98.621	99.997
GCF_017976375.1	anml:birds	species	1000	1154200	88.424	99.971
GCA_009805615.1	anml:crustaceans	none	100000	648	100	100
GCA_009805615.1	anml:crustaceans	species	100000	648	0	100
GCA_009805615.1	anml:crustaceans	none	10000	6480	99.938	100
GCA_009805615.1	anml:crustaceans	species	10000	6480	0.093	100
GCA_009805615.1	anml:crustaceans	none	1000	64800	99.022	99.998
GCA_009805615.1	anml:crustaceans	species	1000	64800	1.09	99.986
GCA_013436485.1	anml:crustaceans	none	100000	10487	99.828	100
GCA_013436485.1	anml:crustaceans	species	100000	10487	0.238	100
GCA_013436485.1	anml:crustaceans	none	10000	104870	99.159	99.999
GCA_013436485.1	anml:crustaceans	species	10000	104870	2.137	99.981
GCA_013436485.1	anml:crustaceans	none	1000	1048700	91.122	99.997
GCA_013436485.1	anml:crustaceans	species	1000	1048700	4.256	99.865
GCA_026586125.1	anml:crustaceans	none	100000	8148	100	100
GCA_026586125.1	anml:crustaceans	species	100000	8148	5.916	100
GCA_026586125.1	anml:crustaceans	none	10000	81480	97.856	99.999
GCA_026586125.1	anml:crustaceans	species	10000	81480	12.164	99.977
GCA_026586125.1	anml:crustaceans	none	1000	814800	78.488	99.997
GCA_026586125.1	anml:crustaceans	species	1000	814800	10.945	99.977
GCA_028752575.1	anml:crustaceans	none	100000	1323	100	100
GCA_028752575.1	anml:crustaceans	species	100000	1323	18.745	100
GCA_028752575.1	anml:crustaceans	none	10000	13230	99.879	100
GCA_028752575.1	anml:crustaceans	species	10000	13230	28.549	99.985
GCA_028752575.1	anml:crustaceans	none	1000	132300	98.667	100
GCA_028752575.1	anml:crustaceans	species	1000	132300	21.429	99.99
GCA_905330665.1	anml:crustaceans	none	100000	4800	99.938	100
GCA_905330665.1	anml:crustaceans	species	100000	4800	0.021	100
GCA_905330665.1	anml:crustaceans	none	10000	48000	99.883	99.998
GCA_905330665.1	anml:crustaceans	species	10000	48000	0.01	100
GCA_905330665.1	anml:crustaceans	none	1000	480000	99.041	100
GCA_905330665.1	anml:crustaceans	species	1000	480000	0.037	99.88
GCA_025996575.1	anml:echinoderms	none	100000	3372	100	100
GCA_025996575.1	anml:echinoderms	species	100000	3372	0.148	100
GCA_025996575.1	anml:echinoderms	none	10000	33720	99.941	100
GCA_025996575.1	anml:echinoderms	species	10000	33720	1.765	99.991
GCA_025996575.1	anml:echinoderms	none	1000	337200	98.921	100
GCA_025996575.1	anml:echinoderms	species	1000	337200	4.264	99.94
GCA_002833325.1	anml:fishes	none	100000	5238	100	100
GCA_002833325.1	anml:fishes	species	100000	5238	2.558	100
GCA_002833325.1	anml:fishes	none	10000	52380	99.893	100
GCA_002833325.1	anml:fishes	species	10000	52380	5.374	100
GCA_002833325.1	anml:fishes	none	1000	523800	98.185	99.993
GCA_002833325.1	anml:fishes	species	1000	523800	12.84	99.965
GCA_003711585.2	anml:fishes	none	100000	6196	100	100
GCA_003711585.2	anml:fishes	species	100000	6196	22.385	100
GCA_003711585.2	anml:fishes	none	10000	61960	99.992	100
GCA_003711585.2	anml:fishes	species	10000	61960	25.634	99.998
GCA_003711585.2	anml:fishes	none	1000	619600	99.62	100
GCA_003711585.2	anml:fishes	species	1000	619600	17.527	99.998
GCA_004348095.1	anml:fishes	none	100000	7296	100	100
GCA_004348095.1	anml:fishes	species	100000	7296	3.358	100
GCA_004348095.1	anml:fishes	none	10000	72960	99.797	100
GCA_004348095.1	anml:fishes	species	10000	72960	10.715	99.996
GCA_004348095.1	anml:fishes	none	1000	729600	98.105	100
GCA_004348095.1	anml:fishes	species	1000	729600	13.23	99.982
GCA_008692375.1	anml:fishes	none	100000	9911	100	100
GCA_008692375.1	anml:fishes	species	100000	9911	0.222	100
GCA_008692375.1	anml:fishes	none	10000	99110	99.972	100
GCA_008692375.1	anml:fishes	species	10000	99110	2.906	100
GCA_008692375.1	anml:fishes	none	1000	991100	98.111	99.999
GCA_008692375.1	anml:fishes	species	1000	991100	10.406	99.999
GCA_010882105.1	anml:fishes	none	100000	6360	99.277	100
GCA_010882105.1	anml:fishes	species	100000	6360	0.472	100
GCA_010882105.1	anml:fishes	none	10000	63600	96.381	100
GCA_010882105.1	anml:fishes	species	10000	63600	5.42	99.994
GCA_010882105.1	anml:fishes	none	1000	636000	94.01	99.999
GCA_010882105.1	anml:fishes	species	1000	636000	8.132	99.928
GCA_018320845.1	anml:fishes	none	100000	10000	99.78	100
GCA_018320845.1	anml:fishes	species	100000	10000	0.15	100
GCA_018320845.1	anml:fishes	none	10000	100000	99.126	100
GCA_018320845.1	anml:fishes	species	10000	100000	1.964	99.999
GCA_018320845.1	anml:fishes	none	1000	1000000	98.087	100
GCA_018320845.1	anml:fishes	species	1000	1000000	5.567	99.997
GCA_018691325.1	anml:fishes	none	100000	5159	100	100
GCA_018691325.1	anml:fishes	species	100000	5159	1.221	100
GCA_018691325.1	anml:fishes	none	10000	51590	99.959	100
GCA_018691325.1	anml:fishes	species	10000	51590	7.195	100
GCA_018691325.1	anml:fishes	none	1000	515900	99.282	99.999
GCA_018691325.1	anml:fishes	species	1000	515900	8.084	99.998
GCA_019202745.1	anml:fishes	none	100000	7940	100	100
GCA_019202745.1	anml:fishes	species	100000	7940	0.416	100
GCA_019202745.1	anml:fishes	none	10000	79400	99.928	100
GCA_019202745.1	anml:fishes	species	10000	79400	4.208	100
GCA_019202745.1	anml:fishes	none	1000	794000	98.821	100
GCA_019202745.1	anml:fishes	species	1000	794000	8.954	99.981
GCA_021870715.1	anml:fishes	none	100000	2965	99.966	100
GCA_021870715.1	anml:fishes	species	100000	2965	9.309	100
GCA_021870715.1	anml:fishes	none	10000	29650	99.379	100
GCA_021870715.1	anml:fishes	species	10000	29650	19.96	99.997
GCA_021870715.1	anml:fishes	none	1000	296500	98.085	99.998
GCA_021870715.1	anml:fishes	species	1000	296500	15.793	100
GCA_023375835.1	anml:fishes	none	100000	13736	99.985	100
GCA_023375835.1	anml:fishes	species	100000	13736	0.808	100
GCA_023375835.1	anml:fishes	none	10000	137360	99.942	100
GCA_023375835.1	anml:fishes	species	10000	137360	5.703	99.989
GCA_023375835.1	anml:fishes	none	1000	1373600	98.655	100
GCA_023375835.1	anml:fishes	species	1000	1373600	10.712	99.99
GCA_023634345.2	anml:fishes	none	100000	7339	100	100
GCA_023634345.2	anml:fishes	species	100000	7339	0.341	100
GCA_023634345.2	anml:fishes	none	10000	73390	99.995	100
GCA_023634345.2	anml:fishes	species	10000	73390	3.423	100
GCA_023634345.2	anml:fishes	none	1000	733900	99.033	100
GCA_023634345.2	anml:fishes	species	1000	733900	7.115	99.98
GCA_025402995.1	anml:fishes	none	100000	3795	100	100
GCA_025402995.1	anml:fishes	species	100000	3795	14.862	100
GCA_025402995.1	anml:fishes	none	10000	37950	99.802	100
GCA_025402995.1	anml:fishes	species	10000	37950	21.12	99.968
GCA_025402995.1	anml:fishes	none	1000	379500	96.136	99.997
GCA_025402995.1	anml:fishes	species	1000	379500	16.228	99.937
GCA_026225835.1	anml:fishes	none	100000	6874	100	100
GCA_026225835.1	anml:fishes	species	100000	6874	1.731	100
GCA_026225835.1	anml:fishes	none	10000	68740	99.779	100
GCA_026225835.1	anml:fishes	species	10000	68740	6.597	100
GCA_026225835.1	anml:fishes	none	1000	687400	97.738	100
GCA_026225835.1	anml:fishes	species	1000	687400	8.865	99.999
GCA_026261805.1	anml:fishes	none	100000	4360	100	100
GCA_026261805.1	anml:fishes	species	100000	4360	3.853	100
GCA_026261805.1	anml:fishes	none	10000	43600	99.993	100
GCA_026261805.1	anml:fishes	species	10000	43600	12.234	99.991
GCA_026261805.1	anml:fishes	none	1000	436000	99.445	100
GCA_026261805.1	anml:fishes	species	1000	436000	13.315	99.936
GCA_902713435.2	anml:fishes	none	100000	17850	99.989	100
GCA_902713435.2	anml:fishes	species	100000	17850	0.157	100
GCA_902713435.2	anml:fishes	none	10000	178500	99.864	99.999
GCA_902713435.2	anml:fishes	species	10000	178500	2.904	99.994
GCA_902713435.2	anml:fishes	none	1000	1785000	98.82	100
GCA_902713435.2	anml:fishes	species	1000	1785000	9.048	99.97
GCA_923944775.1	anml:fishes	none	100000	24748	99.996	100
GCA_923944775.1	anml:fishes	species	100000	24748	39.716	100
GCA_923944775.1	anml:fishes	none	10000	247480	99.688	100
GCA_923944775.1	anml:fishes	species	10000	247480	36.035	99.999
GCA_923944775.1	anml:fishes	none	1000	2474800	97.432	99.999
GCA_923944775.1	anml:fishes	species	1000	2474800	25.88	99.986
GCF_004634155.1	anml:fishes	none	100000	8888	100	100
GCF_004634155.1	anml:fishes	species	100000	8888	55.063	99.977
GCF_004634155.1	anml:fishes	none	10000	88880	99.973	100
GCF_004634155.1	anml:fishes	species	10000	88880	38.411	100
GCF_004634155.1	anml:fishes	none	1000	888800	98.74	100
GCF_004634155.1	anml:fishes	species	1000	888800	27.653	99.947
GCF_027358585.1	anml:fishes	none	100000	7470	100	100
GCF_027358585.1	anml:fishes	species	100000	7470	5.823	100
GCF_027358585.1	anml:fishes	none	10000	74700	99.876	100
GCF_027358585.1	anml:fishes	species	10000	74700	13.064	100
GCF_027358585.1	anml:fishes	none	1000	747000	98.761	100
GCF_027358585.1	anml:fishes	species	1000	747000	14.132	99.993
GCA_000349125.2	anml:insects	none	100000	977	100	100
GCA_000349125.2	anml:insects	species	100000	977	99.693	100
GCA_000349125.2	anml:insects	none	10000	9770	99.949	100
GCA_000349125.2	anml:insects	species	10000	9770	92.385	100
GCA_000349125.2	anml:insects	none	1000	97700	99.905	100
GCA_000349125.2	anml:insects	species	1000	97700	41.67	100
GCA_003604225.1	anml:insects	none	100000	1790	100	100
GCA_003604225.1	anml:insects	species	100000	1790	11.285	100
GCA_003604225.1	anml:insects	none	10000	17900	99.637	100
GCA_003604225.1	anml:insects	species	10000	17900	17.179	99.989
GCA_003604225.1	anml:insects	none	1000	179000	99.021	99.999
GCA_003604225.1	anml:insects	species	1000	179000	13.48	99.984
GCA_004355975.1	anml:insects	none	100000	3975	100	100
GCA_004355975.1	anml:insects	species	100000	3975	0.579	100
GCA_004355975.1	anml:insects	none	10000	39750	99.947	100
GCA_004355975.1	anml:insects	species	10000	39750	5.784	100
GCA_004355975.1	anml:insects	none	1000	397500	98.305	100
GCA_004355975.1	anml:insects	species	1000	397500	7.091	99.999
GCA_009835165.1	anml:insects	none	100000	5423	100	100
GCA_009835165.1	anml:insects	species	100000	5423	0.018	100
GCA_009835165.1	anml:insects	none	10000	54230	99.609	100
GCA_009835165.1	anml:insects	species	10000	54230	0.114	100
GCA_009835165.1	anml:insects	none	1000	542300	94.921	100
GCA_009835165.1	anml:insects	species	1000	542300	2.394	100
GCA_011033045.2	anml:insects	none	100000	3374	99.941	99.941
GCA_011033045.2	anml:insects	species	100000	3374	22.673	99.941
GCA_011033045.2	anml:insects	none	10000	33740	99.896	99.938
GCA_011033045.2	anml:insects	species	10000	33740	27.899	99.941
GCA_011033045.2	anml:insects	none	1000	337400	97.461	99.957
GCA_011033045.2	anml:insects	species	1000	337400	28.124	99.959
GCA_011100585.1	anml:insects	none	100000	2060	100	100
GCA_011100585.1	anml:insects	species	100000	2060	84.854	99.951
GCA_011100585.1	anml:insects	none	10000	20600	99.786	99.99
GCA_011100585.1	anml:insects	species	10000	20600	70.131	99.985
GCA_011100585.1	anml:insects	none	1000	206000	96.431	100
GCA_011100585.1	anml:insects	species	1000	206000	34.459	99.996
GCA_011634795.1	anml:insects	none	100000	157	100	100
GCA_011634795.1	anml:insects	species	100000	157	62.42	100
GCA_011634795.1	anml:insects	none	10000	1570	100	100
GCA_011634795.1	anml:insects	species	10000	1570	53.439	100
GCA_011634795.1	anml:insects	none	1000	15700	99.108	100
GCA_011634795.1	anml:insects	species	1000	15700	30.828	99.981
GCA_015708395.1	anml:insects	none	100000	8130	100	100
GCA_015708395.1	anml:insects	species	100000	8130	0	100
GCA_015708395.1	anml:insects	none	10000	81300	99.891	99.999
GCA_015708395.1	anml:insects	species	10000	81300	0.069	99.999
GCA_015708395.1	anml:insects	none	1000	813000	97.754	100
GCA_015708395.1	anml:insects	species	1000	813000	1.028	99.997
GCA_018691235.1	anml:insects	none	100000	3026	100	100
GCA_018691235.1	anml:insects	species	100000	3026	99.901	100
GCA_018691235.1	anml:insects	none	10000	30260	99.997	100
GCA_018691235.1	anml:insects	species	10000	30260	96.989	99.997
GCA_018691235.1	anml:insects	none	1000	302600	99.554	100
GCA_018691235.1	anml:insects	species	1000	302600	66.693	99.998
GCA_019096205.1	anml:insects	none	100000	3161	100	100
GCA_019096205.1	anml:insects	species	100000	3161	0.475	100
GCA_019096205.1	anml:insects	none	10000	31610	99.978	99.997
GCA_019096205.1	anml:insects	species	10000	31610	8.08	100
GCA_019096205.1	anml:insects	none	1000	316100	98.237	100
GCA_019096205.1	anml:insects	species	1000	316100	8.71	100
GCA_020283865.1	anml:insects	none	100000	4683	100	100
GCA_020283865.1	anml:insects	species	100000	4683	99.979	100
GCA_020283865.1	anml:insects	none	10000	46830	99.998	100
GCA_020283865.1	anml:insects	species	10000	46830	98.659	99.994
GCA_020283865.1	anml:insects	none	1000	468300	97.971	99.996
GCA_020283865.1	anml:insects	species	1000	468300	61.844	99.973
GCA_020923455.1	anml:insects	none	100000	1241	94.682	100
GCA_020923455.1	anml:insects	species	100000	1241	0	100
GCA_020923455.1	anml:insects	none	10000	12410	90.637	100
GCA_020923455.1	anml:insects	species	10000	12410	0.741	100
GCA_020923455.1	anml:insects	none	1000	124100	65.274	99.997
GCA_020923455.1	anml:insects	species	1000	124100	1.442	100
GCA_021464445.1	anml:insects	none	100000	2052	100	100
GCA_021464445.1	anml:insects	species	100000	2052	100	100
GCA_021464445.1	anml:insects	none	10000	20520	99.966	100
GCA_021464445.1	anml:insects	species	10000	20520	99.532	99.995
GCA_021464445.1	anml:insects	none	1000	205200	99.601	100
GCA_021464445.1	anml:insects	species	1000	205200	92.767	100
GCA_022315175.2	anml:insects	none	100000	1489	100	100
GCA_022315175.2	anml:insects	species	100000	1489	98.321	99.799
GCA_022315175.2	anml:insects	none	10000	14890	100	100
GCA_022315175.2	anml:insects	species	10000	14890	94.197	99.778
GCA_022315175.2	anml:insects	none	1000	148900	99.32	100
GCA_022315175.2	anml:insects	species	1000	148900	53.777	99.987
GCA_022343045.1	anml:insects	none	100000	3735	100	100
GCA_022343045.1	anml:insects	species	100000	3735	43.534	100
GCA_022343045.1	anml:insects	none	10000	37350	99.944	100
GCA_022343045.1	anml:insects	species	10000	37350	42.969	100
GCA_022343045.1	anml:insects	none	1000	373500	99.293	100
GCA_022343045.1	anml:insects	species	1000	373500	27.548	99.998
GCA_022405095.1	anml:insects	none	100000	4072	100	100
GCA_022405095.1	anml:insects	species	100000	4072	94.695	100
GCA_022405095.1	anml:insects	none	10000	40720	100	100
GCA_022405095.1	anml:insects	species	10000	40720	68.509	99.995
GCA_022405095.1	anml:insects	none	1000	407200	99.106	100
GCA_022405095.1	anml:insects	species	1000	407200	37.826	99.99
GCA_024506325.2	anml:insects	none	100000	2258	100	100
GCA_024506325.2	anml:insects	species	100000	2258	0.044	100
GCA_024506325.2	anml:insects	none	10000	22580	99.867	100
GCA_024506325.2	anml:insects	species	10000	22580	0.133	100
GCA_024506325.2	anml:insects	none	1000	225800	97.154	100
GCA_024506325.2	anml:insects	species	1000	225800	0.502	99.997
GCA_024712935.1	anml:insects	none	100000	9711	99.979	99.979
GCA_024712935.1	anml:insects	species	100000	9711	0.041	100
GCA_024712935.1	anml:insects	none	10000	97110	99.94	99.984
GCA_024712935.1	anml:insects	species	10000	97110	4.548	99.992
GCA_024712935.1	anml:insects	none	1000	971100	96.972	99.995
GCA_024712935.1	anml:insects	species	1000	971100	11.373	99.991
GCA_024713525.1	anml:insects	none	100000	2772	100	100
GCA_024713525.1	anml:insects	species	100000	2772	100	100
GCA_024713525.1	anml:insects	none	10000	27720	99.989	100
GCA_024713525.1	anml:insects	species	10000	27720	99.885	100
GCA_024713525.1	anml:insects	none	1000	277200	99.798	100
GCA_024713525.1	anml:insects	species	1000	277200	94.929	99.999
GCA_024713945.1	anml:insects	none	100000	583	100	100
GCA_024713945.1	anml:insects	species	100000	583	55.918	100
GCA_024713945.1	anml:insects	none	10000	5830	99.914	100
GCA_024713945.1	anml:insects	species	10000	5830	47.324	100
GCA_024713945.1	anml:insects	none	1000	58300	99.621	100
GCA_024713945.1	anml:insects	species	1000	58300	28.118	99.997
GCA_025407655.1	anml:insects	none	100000	13233	100	100
GCA_025407655.1	anml:insects	species	100000	13233	7.149	100
GCA_025407655.1	anml:insects	none	10000	132330	99.92	100
GCA_025407655.1	anml:insects	species	10000	132330	18.625	99.999
GCA_025407655.1	anml:insects	none	1000	1323300	96.676	100
GCA_025407655.1	anml:insects	species	1000	1323300	21.747	99.995
GCA_026075555.1	anml:insects	none	100000	4437	100	100
GCA_026075555.1	anml:insects	species	100000	4437	2.502	100
GCA_026075555.1	anml:insects	none	10000	44370	99.867	100
GCA_026075555.1	anml:insects	species	10000	44370	15.783	100
GCA_026075555.1	anml:insects	none	1000	443700	98.249	100
GCA_026075555.1	anml:insects	species	1000	443700	17.557	99.998
GCA_026573805.1	anml:insects	none	100000	11320	100	100
GCA_026573805.1	anml:insects	species	100000	11320	92.314	100
GCA_026573805.1	anml:insects	none	10000	113200	99.889	99.999
GCA_026573805.1	anml:insects	species	10000	113200	56.322	99.999
GCA_026573805.1	anml:insects	none	1000	1132000	98.106	99.999
GCA_026573805.1	anml:insects	species	1000	1132000	40.754	99.983
GCA_026724355.1	anml:insects	none	100000	1652	100	100
GCA_026724355.1	anml:insects	species	100000	1652	80.327	100
GCA_026724355.1	anml:insects	none	10000	16520	99.516	99.994
GCA_026724355.1	anml:insects	species	10000	16520	68.366	100
GCA_026724355.1	anml:insects	none	1000	165200	97.045	99.999
GCA_026724355.1	anml:insects	species	1000	165200	32.091	99.994
GCA_028554725.2	anml:insects	none	100000	4344	94.107	100
GCA_028554725.2	anml:insects	species	100000	4344	92.495	100
GCA_028554725.2	anml:insects	none	10000	43440	95.161	99.998
GCA_028554725.2	anml:insects	species	10000	43440	89.167	99.998
GCA_028554725.2	anml:insects	none	1000	434400	92.696	99.999
GCA_028554725.2	anml:insects	species	1000	434400	50.282	99.998
GCA_905071925.1	anml:insects	none	100000	3964	99.924	100
GCA_905071925.1	anml:insects	species	100000	3964	23.663	100
GCA_905071925.1	anml:insects	none	10000	39640	99.844	99.997
GCA_905071925.1	anml:insects	species	10000	39640	25.598	99.997
GCA_905071925.1	anml:insects	none	1000	396400	98.102	100
GCA_905071925.1	anml:insects	species	1000	396400	22.604	99.958
GCA_905231885.1	anml:insects	none	100000	3169	100	100
GCA_905231885.1	anml:insects	species	100000	3169	10.192	100
GCA_905231885.1	anml:insects	none	10000	31690	99.965	100
GCA_905231885.1	anml:insects	species	10000	31690	22.711	100
GCA_905231885.1	anml:insects	none	1000	316900	98.614	100
GCA_905231885.1	anml:insects	species	1000	316900	19.445	99.994
GCA_912999765.2	anml:insects	none	100000	2242	100	100
GCA_912999765.2	anml:insects	species	100000	2242	99.866	100
GCA_912999765.2	anml:insects	none	10000	22420	100	100
GCA_912999765.2	anml:insects	species	10000	22420	91.717	99.996
GCA_912999765.2	anml:insects	none	1000	224200	99.51	100
GCA_912999765.2	anml:insects	species	1000	224200	45.033	99.999
GCA_917880025.4	anml:insects	none	100000	2977	100	100
GCA_917880025.4	anml:insects	species	100000	2977	99.597	100
GCA_917880025.4	anml:insects	none	10000	29770	99.963	100
GCA_917880025.4	anml:insects	species	10000	29770	97.35	99.997
GCA_917880025.4	anml:insects	none	1000	297700	99.546	100
GCA_917880025.4	anml:insects	species	1000	297700	58.882	99.996
GCA_917880875.2	anml:insects	none	100000	7091	100	100
GCA_917880875.2	anml:insects	species	100000	7091	93.273	100
GCA_917880875.2	anml:insects	none	10000	70910	99.993	100
GCA_917880875.2	anml:insects	species	10000	70910	49.214	100
GCA_917880875.2	anml:insects	none	1000	709100	98.884	100
GCA_917880875.2	anml:insects	species	1000	709100	40.714	99.999
GCA_918797505.1	anml:insects	none	100000	5571	99.982	100
GCA_918797505.1	anml:insects	species	100000	5571	0.018	100
GCA_918797505.1	anml:insects	none	10000	55710	99.652	99.989
GCA_918797505.1	anml:insects	species	10000	55710	0.28	99.995
GCA_918797505.1	anml:insects	none	1000	557100	88.362	99.992
GCA_918797505.1	anml:insects	species	1000	557100	0.577	99.983
GCA_944452695.1	anml:insects	none	100000	4349	100	100
GCA_944452695.1	anml:insects	species	100000	4349	0.644	100
GCA_944452695.1	anml:insects	none	10000	43490	99.986	100
GCA_944452695.1	anml:insects	species	10000	43490	8.496	100
GCA_944452695.1	anml:insects	none	1000	434900	99.129	100
GCA_944452695.1	anml:insects	species	1000	434900	11.064	99.998
GCF_000236325.1	anml:insects	none	100000	596	100	100
GCF_000236325.1	anml:insects	species	100000	596	100	100
GCF_000236325.1	anml:insects	none	10000	5960	100	100
GCF_000236325.1	anml:insects	species	10000	5960	99.933	100
GCF_000236325.1	anml:insects	none	1000	59600	99.966	100
GCF_000236325.1	anml:insects	species	1000	59600	89.886	99.998
GCF_000344095.2	anml:insects	none	100000	675	100	100
GCF_000344095.2	anml:insects	species	100000	675	11.407	100
GCF_000344095.2	anml:insects	none	10000	6750	100	100
GCF_000344095.2	anml:insects	species	10000	6750	18.059	100
GCF_000344095.2	anml:insects	none	1000	67500	99.887	100
GCF_000344095.2	anml:insects	species	1000	67500	12.219	99.999
GCF_001937115.1	anml:insects	none	100000	318	100	100
GCF_001937115.1	anml:insects	species	100000	318	0.314	100
GCF_001937115.1	anml:insects	none	10000	3180	100	100
GCF_001937115.1	anml:insects	species	10000	3180	2.327	100
GCF_001937115.1	anml:insects	none	1000	31800	99.362	100
GCF_001937115.1	anml:insects	species	1000	31800	3.868	100
GCF_011064685.2	anml:insects	none	100000	4479	100	100
GCF_011064685.2	anml:insects	species	100000	4479	99.888	99.978
GCF_011064685.2	anml:insects	none	10000	44790	99.987	100
GCF_011064685.2	anml:insects	species	10000	44790	97.45	99.993
GCF_011064685.2	anml:insects	none	1000	447900	96.664	100
GCF_011064685.2	anml:insects	species	1000	447900	60.423	99.993
GCF_014898815.1	anml:insects	none	100000	586	99.829	100
GCF_014898815.1	anml:insects	species	100000	586	2.56	100
GCF_014898815.1	anml:insects	none	10000	5860	98.874	100
GCF_014898815.1	anml:insects	species	10000	5860	13.669	100
GCF_014898815.1	anml:insects	none	1000	58600	99.676	100
GCF_014898815.1	anml:insects	species	1000	58600	12.348	100
GCF_026212275.2	anml:insects	none	100000	2203	99.909	100
GCF_026212275.2	anml:insects	species	100000	2203	51.248	99.909
GCF_026212275.2	anml:insects	none	10000	22030	99.551	99.932
GCF_026212275.2	anml:insects	species	10000	22030	45.193	99.714
GCF_026212275.2	anml:insects	none	1000	220300	97.174	99.928
GCF_026212275.2	anml:insects	species	1000	220300	24.044	99.641
GCA_002966995.1	anml:mammals	none	100000	17320	100	100
GCA_002966995.1	anml:mammals	species	100000	17320	99.942	99.994
GCA_002966995.1	anml:mammals	none	10000	173200	99.999	100
GCA_002966995.1	anml:mammals	species	10000	173200	99.721	99.999
GCA_002966995.1	anml:mammals	none	1000	1732000	98.62	100
GCA_002966995.1	anml:mammals	species	1000	1732000	76.572	99.998
GCA_004023905.1	anml:mammals	none	100000	387	100	100
GCA_004023905.1	anml:mammals	species	100000	387	100	100
GCA_004023905.1	anml:mammals	none	10000	3870	100	100
GCA_004023905.1	anml:mammals	species	10000	3870	100	100
GCA_004023905.1	anml:mammals	none	1000	38700	99.672	100
GCA_004023905.1	anml:mammals	species	1000	38700	92.274	100
GCA_011762515.1	anml:mammals	none	100000	22348	100	100
GCA_011762515.1	anml:mammals	species	100000	22348	99.911	100
GCA_011762515.1	anml:mammals	none	10000	223480	99.995	100
GCA_011762515.1	anml:mammals	species	10000	223480	99.717	99.999
GCA_011762515.1	anml:mammals	none	1000	2234800	99.637	100
GCA_011762515.1	anml:mammals	species	1000	2234800	87.56	99.999
GCA_014049915.1	anml:mammals	none	100000	20320	100	100
GCA_014049915.1	anml:mammals	species	100000	20320	99.941	99.995
GCA_014049915.1	anml:mammals	none	10000	203200	99.982	100
GCA_014049915.1	anml:mammals	species	10000	203200	98.756	99.998
GCA_014049915.1	anml:mammals	none	1000	2032000	99.241	100
GCA_014049915.1	anml:mammals	species	1000	2032000	64.283	99.991
GCA_014108255.1	anml:mammals	none	100000	20360	100	100
GCA_014108255.1	anml:mammals	species	100000	20360	99.956	100
GCA_014108255.1	anml:mammals	none	10000	203600	99.969	100
GCA_014108255.1	anml:mammals	species	10000	203600	99.465	99.991
GCA_014108255.1	anml:mammals	none	1000	2036000	99.538	100
GCA_014108255.1	anml:mammals	species	1000	2036000	74.307	99.966
GCA_016509815.2	anml:mammals	none	100000	24088	99.942	100
GCA_016509815.2	anml:mammals	species	100000	24088	98.713	99.871
GCA_016509815.2	anml:mammals	none	10000	240880	99.849	100
GCA_016509815.2	anml:mammals	species	10000	240880	97.007	99.861
GCA_016509815.2	anml:mammals	none	1000	2408800	98.606	99.997
GCA_016509815.2	anml:mammals	species	1000	2408800	85.458	99.808
GCA_024222265.1	anml:mammals	none	100000	27594	100	100
GCA_024222265.1	anml:mammals	species	100000	27594	95.383	100
GCA_024222265.1	anml:mammals	none	10000	275940	99.993	100
GCA_024222265.1	anml:mammals	species	10000	275940	89.183	99.989
GCA_024222265.1	anml:mammals	none	1000	2759400	98.886	100
GCA_024222265.1	anml:mammals	species	1000	2759400	55.631	99.98
GCA_024718415.1	anml:mammals	none	100000	23538	100	100
GCA_024718415.1	anml:mammals	species	100000	23538	99.924	100
GCA_024718415.1	anml:mammals	none	10000	235380	99.985	100
GCA_024718415.1	anml:mammals	species	10000	235380	98.897	99.98
GCA_024718415.1	anml:mammals	none	1000	2353800	98.314	99.999
GCA_024718415.1	anml:mammals	species	1000	2353800	61.261	99.969
GCA_027595985.1	anml:mammals	none	100000	23214	99.819	100
GCA_027595985.1	anml:mammals	species	100000	23214	79.719	100
GCA_027595985.1	anml:mammals	none	10000	232140	99.789	100
GCA_027595985.1	anml:mammals	species	10000	232140	43.472	100
GCA_027595985.1	anml:mammals	none	1000	2321400	97.034	100
GCA_027595985.1	anml:mammals	species	1000	2321400	15.318	99.995
GCA_935104035.1	anml:mammals	none	100000	14587	100	100
GCA_935104035.1	anml:mammals	species	100000	14587	99.897	100
GCA_935104035.1	anml:mammals	none	10000	145870	99.99	100
GCA_935104035.1	anml:mammals	species	10000	145870	99.739	99.999
GCA_935104035.1	anml:mammals	none	1000	1458700	99.811	100
GCA_935104035.1	anml:mammals	species	1000	1458700	83.464	99.997
GCF_000002305.2	anml:mammals	none	100000	10395	100	100
GCF_000002305.2	anml:mammals	species	100000	10395	99.962	100
GCF_000002305.2	anml:mammals	none	10000	103950	99.999	100
GCF_000002305.2	anml:mammals	species	10000	103950	99.909	100
GCF_000002305.2	anml:mammals	none	1000	1039500	99.777	100
GCF_000002305.2	anml:mammals	species	1000	1039500	93.727	99.999
GCA_003287225.2	anml:marsupials	none	100000	31275	100	100
GCA_003287225.2	anml:marsupials	species	100000	31275	99.994	100
GCA_003287225.2	anml:marsupials	none	10000	312750	99.996	100
GCA_003287225.2	anml:marsupials	species	10000	312750	99.934	99.997
GCA_003287225.2	anml:marsupials	none	1000	3127500	99.545	100
GCA_003287225.2	anml:marsupials	species	1000	3127500	84.841	99.996
GCA_027887165.1	anml:marsupials	none	100000	34411	99.951	100
GCA_027887165.1	anml:marsupials	species	100000	34411	99.032	100
GCA_027887165.1	anml:marsupials	none	10000	344110	99.872	100
GCA_027887165.1	anml:marsupials	species	10000	344110	89.754	99.999
GCA_027887165.1	anml:marsupials	none	1000	3441100	98.192	100
GCA_027887165.1	anml:marsupials	species	1000	3441100	32.675	99.991
GCA_011032805.1	anml:molluscs	none	100000	5713	100	99.965
GCA_011032805.1	anml:molluscs	species	100000	5713	0.963	100
GCA_011032805.1	anml:molluscs	none	10000	57130	99.704	99.988
GCA_011032805.1	anml:molluscs	species	10000	57130	7.308	99.998
GCA_011032805.1	anml:molluscs	none	1000	571300	95.518	99.999
GCA_011032805.1	anml:molluscs	species	1000	571300	9.023	99.998
GCA_020750765.1	anml:molluscs	none	100000	8915	99.966	100
GCA_020750765.1	anml:molluscs	species	100000	8915	1.088	100
GCA_020750765.1	anml:molluscs	none	10000	89150	99.49	99.994
GCA_020750765.1	anml:molluscs	species	10000	89150	9.016	99.962
GCA_020750765.1	anml:molluscs	none	1000	891500	97.309	99.998
GCA_020750765.1	anml:molluscs	species	1000	891500	10.826	99.991
GCA_947242115.1	anml:molluscs	none	100000	8388	100	100
GCA_947242115.1	anml:molluscs	species	100000	8388	0.024	100
GCA_947242115.1	anml:molluscs	none	10000	83880	99.347	100
GCA_947242115.1	anml:molluscs	species	10000	83880	0.216	99.974
GCA_947242115.1	anml:molluscs	none	1000	838800	96.956	99.997
GCA_947242115.1	anml:molluscs	species	1000	838800	0.062	99.97
GCA_947568905.1	anml:molluscs	none	100000	8621	100	100
GCA_947568905.1	anml:molluscs	species	100000	8621	0.186	100
GCA_947568905.1	anml:molluscs	none	10000	86210	99.769	100
GCA_947568905.1	anml:molluscs	species	10000	86210	3.918	99.968
GCA_947568905.1	anml:molluscs	none	1000	862100	97.266	99.999
GCA_947568905.1	anml:molluscs	species	1000	862100	8.793	99.975
GCF_003343065.1	anml:molluscs	none	100000	7822	100	100
GCF_003343065.1	anml:molluscs	species	100000	7822	11.186	100
GCF_003343065.1	anml:molluscs	none	10000	78220	99.936	99.999
GCF_003343065.1	anml:molluscs	species	10000	78220	17.568	99.907
GCF_003343065.1	anml:molluscs	none	1000	782200	98.007	99.999
GCF_003343065.1	anml:molluscs	species	1000	782200	15.431	99.991
GCF_021730395.1	anml:molluscs	none	100000	16344	99.982	100
GCF_021730395.1	anml:molluscs	species	100000	16344	0.012	100
GCF_021730395.1	anml:molluscs	none	10000	163440	98.716	99.998
GCF_021730395.1	anml:molluscs	species	10000	163440	0.308	99.999
GCF_021730395.1	anml:molluscs	none	1000	1634400	93.09	99.998
GCF_021730395.1	anml:molluscs	species	1000	1634400	4.461	99.996
GCA_000187025.3	anml:nematodes	none	100000	1974	100	100
GCA_000187025.3	anml:nematodes	species	100000	1974	100	100
GCA_000187025.3	anml:nematodes	none	10000	19740	99.99	100
GCA_000187025.3	anml:nematodes	species	10000	19740	99.99	100
GCA_000187025.3	anml:nematodes	none	1000	197400	99.9	100
GCA_000187025.3	anml:nematodes	species	1000	197400	99.812	100
GCA_000733445.1	anml:nematodes	none	100000	59	100	100
GCA_000733445.1	anml:nematodes	species	100000	59	100	100
GCA_000733445.1	anml:nematodes	none	10000	590	100	100
GCA_000733445.1	anml:nematodes	species	10000	590	100	100
GCA_000733445.1	anml:nematodes	none	1000	5900	99.441	100
GCA_000733445.1	anml:nematodes	species	1000	5900	65.441	100
GCA_002259205.1	anml:nematodes	none	100000	1521	100	100
GCA_002259205.1	anml:nematodes	species	100000	1521	100	100
GCA_002259205.1	anml:nematodes	none	10000	15210	99.98	99.987
GCA_002259205.1	anml:nematodes	species	10000	15210	99.612	99.941
GCA_002259205.1	anml:nematodes	none	1000	152100	99.734	100
GCA_002259205.1	anml:nematodes	species	1000	152100	80.341	99.976
GCA_005323645.1	anml:nematodes	none	100000	118	100	100
GCA_005323645.1	anml:nematodes	species	100000	118	100	100
GCA_005323645.1	anml:nematodes	none	10000	1180	100	100
GCA_005323645.1	anml:nematodes	species	10000	1180	99.831	100
GCA_005323645.1	anml:nematodes	none	1000	11800	99.992	100
GCA_005323645.1	anml:nematodes	species	1000	11800	97.661	100
GCA_018350315.1	anml:nematodes	none	100000	703	100	100
GCA_018350315.1	anml:nematodes	species	100000	703	94.595	100
GCA_018350315.1	anml:nematodes	none	10000	7030	99.587	99.972
GCA_018350315.1	anml:nematodes	species	10000	7030	88.905	99.9
GCA_018350315.1	anml:nematodes	none	1000	70300	97.063	99.999
GCA_018350315.1	anml:nematodes	species	1000	70300	73.799	99.999
GCA_019095935.1	anml:nematodes	none	100000	839	99.881	100
GCA_019095935.1	anml:nematodes	species	100000	839	97.259	99.523
GCA_019095935.1	anml:nematodes	none	10000	8390	99.869	100
GCA_019095935.1	anml:nematodes	species	10000	8390	90.787	99.928
GCA_019095935.1	anml:nematodes	none	1000	83900	99.558	100
GCA_019095935.1	anml:nematodes	species	1000	83900	76.772	99.988
GCA_022343475.1	anml:nematodes	none	100000	670	100	100
GCA_022343475.1	anml:nematodes	species	100000	670	30.896	100
GCA_022343475.1	anml:nematodes	none	10000	6700	99.94	100
GCA_022343475.1	anml:nematodes	species	10000	6700	28.075	100
GCA_022343475.1	anml:nematodes	none	1000	67000	99.203	100
GCA_022343475.1	anml:nematodes	species	1000	67000	12.212	100
GCA_022814895.1	anml:nematodes	none	100000	484	97.521	100
GCA_022814895.1	anml:nematodes	species	100000	484	0	100
GCA_022814895.1	anml:nematodes	none	10000	4840	96.798	99.979
GCA_022814895.1	anml:nematodes	species	10000	4840	0.847	100
GCA_022814895.1	anml:nematodes	none	1000	48400	81.643	99.998
GCA_022814895.1	anml:nematodes	species	1000	48400	1.283	99.998
GCA_024699835.1	anml:nematodes	none	100000	450	100	100
GCA_024699835.1	anml:nematodes	species	100000	450	4.444	100
GCA_024699835.1	anml:nematodes	none	10000	4500	99.956	100
GCA_024699835.1	anml:nematodes	species	10000	4500	14.022	100
GCA_024699835.1	anml:nematodes	none	1000	45000	99.651	100
GCA_024699835.1	anml:nematodes	species	1000	45000	8.287	100
GCA_904067135.1	anml:nematodes	none	100000	763	100	100
GCA_904067135.1	anml:nematodes	species	100000	763	98.689	99.869
GCA_904067135.1	anml:nematodes	none	10000	7630	99.882	100
GCA_904067135.1	anml:nematodes	species	10000	7630	88.624	99.961
GCA_904067135.1	anml:nematodes	none	1000	76300	98.925	100
GCA_904067135.1	anml:nematodes	species	1000	76300	58.256	99.996
GCF_010183535.1	anml:nematodes	none	100000	1217	100	100
GCF_010183535.1	anml:nematodes	species	100000	1217	100	100
GCF_010183535.1	anml:nematodes	none	10000	12170	99.967	100
GCF_010183535.1	anml:nematodes	species	10000	12170	98.291	99.975
GCF_010183535.1	anml:nematodes	none	1000	121700	99.425	100
GCF_010183535.1	anml:nematodes	species	1000	121700	81.086	99.996
GCA_011100535.2	anml:primates	none	100000	26135	100	100
GCA_011100535.2	anml:primates	species	100000	26135	99.923	100
GCA_011100535.2	anml:primates	none	10000	261350	99.992	100
GCA_011100535.2	anml:primates	species	10000	261350	99.775	99.995
GCA_011100535.2	anml:primates	none	1000	2613500	99.518	100
GCA_011100535.2	anml:primates	species	1000	2613500	93.454	99.997
GCA_011100615.1	anml:primates	none	100000	27799	100	100
GCA_011100615.1	anml:primates	species	100000	27799	99.986	100
GCA_011100615.1	anml:primates	none	10000	277990	99.975	100
GCA_011100615.1	anml:primates	species	10000	277990	99.882	99.999
GCA_011100615.1	anml:primates	none	1000	2779900	99.672	100
GCA_011100615.1	anml:primates	species	1000	2779900	98.24	99.995
GCA_021951015.1	anml:primates	none	100000	30104	100	100
GCA_021951015.1	anml:primates	species	100000	30104	97.901	100
GCA_021951015.1	anml:primates	none	10000	301040	99.973	100
GCA_021951015.1	anml:primates	species	10000	301040	97.748	100
GCA_021951015.1	anml:primates	none	1000	3010400	99.575	100
GCA_021951015.1	anml:primates	species	1000	3010400	94.678	99.997
GCA_023759835.1	anml:primates	none	100000	20774	99.899	100
GCA_023759835.1	anml:primates	species	100000	20774	99.278	100
GCA_023759835.1	anml:primates	none	10000	207740	99.732	100
GCA_023759835.1	anml:primates	species	10000	207740	95.709	99.994
GCA_023759835.1	anml:primates	none	1000	2077400	98.715	100
GCA_023759835.1	anml:primates	species	1000	2077400	62.277	99.986
GCA_013371645.1	anml:rodents	none	100000	25569	99.871	100
GCA_013371645.1	anml:rodents	species	100000	25569	74.379	100
GCA_013371645.1	anml:rodents	none	10000	255690	99.451	99.999
GCA_013371645.1	anml:rodents	species	10000	255690	33.436	99.996
GCA_013371645.1	anml:rodents	none	1000	2556900	97.36	99.999
GCA_013371645.1	anml:rodents	species	1000	2556900	7.108	99.984
GCA_024703135.1	anml:rodents	none	100000	24288	97.147	100
GCA_024703135.1	anml:rodents	species	100000	24288	2.133	99.996
GCA_024703135.1	anml:rodents	none	10000	242880	97.301	100
GCA_024703135.1	anml:rodents	species	10000	242880	5.184	99.997
GCA_024703135.1	anml:rodents	none	1000	2428800	98.565	100
GCA_024703135.1	anml:rodents	species	1000	2428800	3.722	99.955
GCA_947593165.1	anml:rodents	none	100000	27481	99.738	100
GCA_947593165.1	anml:rodents	species	100000	27481	34.933	100
GCA_947593165.1	anml:rodents	none	10000	274810	99.614	100
GCA_947593165.1	anml:rodents	species	10000	274810	21.567	99.973
GCA_947593165.1	anml:rodents	none	1000	2748100	98.592	99.999
GCA_947593165.1	anml:rodents	species	1000	2748100	7.428	99.965
GCA_018683815.1	anml:rotifers	none	100000	905	100	100
GCA_018683815.1	anml:rotifers	species	100000	905	100	100
GCA_018683815.1	anml:rotifers	none	10000	9050	99.978	100
GCA_018683815.1	anml:rotifers	species	10000	9050	99.669	99.956
GCA_018683815.1	anml:rotifers	none	1000	90500	99.62	100
GCA_018683815.1	anml:rotifers	species	1000	90500	78.54	99.997
GCA_021556725.1	anml:worms	none	100000	1428	100	100
GCA_021556725.1	anml:worms	species	100000	1428	0	100
GCA_021556725.1	anml:worms	none	10000	14280	99.153	100
GCA_021556725.1	anml:worms	species	10000	14280	0.042	100
GCA_021556725.1	anml:worms	none	1000	142800	95.552	99.999
GCA_021556725.1	anml:worms	species	1000	142800	0.144	99.979
GCA_944470465.2	anml:worms	none	100000	4094	99.682	100
GCA_944470465.2	anml:worms	species	100000	4094	97.509	100
GCA_944470465.2	anml:worms	none	10000	40940	99.836	100
GCA_944470465.2	anml:worms	species	10000	40940	97.215	99.998
GCA_944470465.2	anml:worms	none	1000	409400	97.924	100
GCA_944470465.2	anml:worms	species	1000	409400	67.819	100
GCF_000006805.1	arch:archaea	none	1000	2000	97.85	100
GCF_000006805.1	arch:archaea	none	10000	200	100	100
GCF_000006805.1	arch:archaea	none	100000	20	100	100
GCF_000006805.1	arch:archaea	species	1000	2000	87.05	100
GCF_000006805.1	arch:archaea	species	10000	200	100	100
GCF_000006805.1	arch:archaea	species	100000	20	100	100
GCF_000007305.1	arch:archaea	none	1000	1900	99.895	100
GCF_000007305.1	arch:archaea	none	10000	190	100	100
GCF_000007305.1	arch:archaea	none	100000	19	100	100
GCF_000007305.1	arch:archaea	species	1000	1900	86.684	99.947
GCF_000007305.1	arch:archaea	species	10000	190	99.474	100
GCF_000007305.1	arch:archaea	species	100000	19	100	100
GCF_000008665.1	arch:archaea	none	1000	2100	97.476	100
GCF_000008665.1	arch:archaea	none	10000	210	100	100
GCF_000008665.1	arch:archaea	none	100000	21	100	100
GCF_000008665.1	arch:archaea	species	1000	2100	67.476	100
GCF_000008665.1	arch:archaea	species	10000	210	98.095	100
GCF_000008665.1	arch:archaea	species	100000	21	100	100
GCF_000012545.1	arch:archaea	none	1000	1700	99.824	100
GCF_000012545.1	arch:archaea	none	10000	170	100	100
GCF_000012545.1	arch:archaea	none	100000	17	100	100
GCF_000012545.1	arch:archaea	species	1000	1700	46.471	99.059
GCF_000012545.1	arch:archaea	species	10000	170	88.824	100
GCF_000012545.1	arch:archaea	species	100000	17	100	100
GCF_000019605.1	arch:archaea	none	1000	1500	95.467	100
GCF_000019605.1	arch:archaea	none	10000	150	100	100
GCF_000019605.1	arch:archaea	none	100000	15	100	100
GCF_000019605.1	arch:archaea	species	1000	1500	5.467	99.867
GCF_000019605.1	arch:archaea	species	10000	150	2.667	100
GCF_000019605.1	arch:archaea	species	100000	15	0	100
GCF_000020905.1	arch:archaea	none	1000	1300	96	100
GCF_000020905.1	arch:archaea	none	10000	130	97.692	100
GCF_000020905.1	arch:archaea	none	100000	13	100	100
GCF_000020905.1	arch:archaea	species	1000	1300	69.154	100
GCF_000020905.1	arch:archaea	species	10000	130	94.615	100
GCF_000020905.1	arch:archaea	species	100000	13	100	100
GCF_000223905.1	arch:archaea	none	1000	2900	98.828	100
GCF_000223905.1	arch:archaea	none	10000	290	100	100
GCF_000223905.1	arch:archaea	none	100000	29	100	100
GCF_000223905.1	arch:archaea	species	1000	2900	98.69	100
GCF_000223905.1	arch:archaea	species	10000	290	100	100
GCF_000223905.1	arch:archaea	species	100000	29	100	100
GCF_000237865.1	arch:archaea	none	1000	3100	94.065	100
GCF_000237865.1	arch:archaea	none	10000	310	99.355	100
GCF_000237865.1	arch:archaea	none	100000	31	100	100
GCF_000237865.1	arch:archaea	species	1000	3100	55.677	100
GCF_000237865.1	arch:archaea	species	10000	310	98.387	100
GCF_000237865.1	arch:archaea	species	100000	31	100	100
GCF_000341715.1	arch:archaea	none	1000	3400	99.912	100
GCF_000341715.1	arch:archaea	none	10000	340	100	100
GCF_000341715.1	arch:archaea	none	100000	34	100	100
GCF_000341715.1	arch:archaea	species	1000	3400	94.088	100
GCF_000341715.1	arch:archaea	species	10000	340	100	100
GCF_000341715.1	arch:archaea	species	100000	34	100	100
GCF_000404225.1	arch:archaea	none	1000	1900	97.105	98.947
GCF_000404225.1	arch:archaea	none	10000	190	98.421	93.684
GCF_000404225.1	arch:archaea	none	100000	19	100	73.684
GCF_000404225.1	arch:archaea	species	1000	1900	15.684	97.158
GCF_000404225.1	arch:archaea	species	10000	190	57.368	87.368
GCF_000404225.1	arch:archaea	species	100000	19	78.947	57.895
GCF_000446015.1	arch:archaea	none	1000	1700	94.647	100
GCF_000446015.1	arch:archaea	none	10000	170	98.235	100
GCF_000446015.1	arch:archaea	none	100000	17	100	100
GCF_000446015.1	arch:archaea	species	1000	1700	35.588	100
GCF_000446015.1	arch:archaea	species	10000	170	88.824	100
GCF_000446015.1	arch:archaea	species	100000	17	100	100
GCF_000970325.1	arch:archaea	none	1000	2300	91.261	100
GCF_000970325.1	arch:archaea	none	10000	230	97.826	100
GCF_000970325.1	arch:archaea	none	100000	23	100	100
GCF_000970325.1	arch:archaea	species	1000	2300	90.522	100
GCF_000970325.1	arch:archaea	species	10000	230	97.826	100
GCF_000970325.1	arch:archaea	species	100000	23	100	100
GCF_001011115.1	arch:archaea	none	1000	2000	99.85	100
GCF_001011115.1	arch:archaea	none	10000	200	100	100
GCF_001011115.1	arch:archaea	none	100000	20	100	100
GCF_001011115.1	arch:archaea	species	1000	2000	68.25	100
GCF_001011115.1	arch:archaea	species	10000	200	99.5	100
GCF_001011115.1	arch:archaea	species	100000	20	100	100
GCF_001433455.1	arch:archaea	none	1000	2300	92.348	100
GCF_001433455.1	arch:archaea	none	10000	230	99.565	100
GCF_001433455.1	arch:archaea	none	100000	23	100	100
GCF_001433455.1	arch:archaea	species	1000	2300	88.957	100
GCF_001433455.1	arch:archaea	species	10000	230	99.565	100
GCF_001433455.1	arch:archaea	species	100000	23	100	100
GCF_001477655.1	arch:archaea	none	1000	2500	68.96	99.8
GCF_001477655.1	arch:archaea	none	10000	250	95.6	100
GCF_001477655.1	arch:archaea	none	100000	25	100	100
GCF_001477655.1	arch:archaea	species	1000	2500	58.32	99.76
GCF_001477655.1	arch:archaea	species	10000	250	88.8	100
GCF_001477655.1	arch:archaea	species	100000	25	100	100
GCF_001767315.1	arch:archaea	none	1000	1900	96.421	100
GCF_001767315.1	arch:archaea	none	10000	190	100	100
GCF_001767315.1	arch:archaea	none	100000	19	100	100
GCF_001767315.1	arch:archaea	species	1000	1900	61.053	100
GCF_001767315.1	arch:archaea	species	10000	190	99.474	100
GCF_001767315.1	arch:archaea	species	100000	19	100	100
GCF_002355655.1	arch:archaea	none	1000	2800	98.25	100
GCF_002355655.1	arch:archaea	none	10000	280	100	100
GCF_002355655.1	arch:archaea	none	100000	28	100	100
GCF_002355655.1	arch:archaea	species	1000	2800	98.25	100
GCF_002355655.1	arch:archaea	species	10000	280	100	100
GCF_002355655.1	arch:archaea	species	100000	28	100	100
GCF_002813655.1	arch:archaea	none	1000	2500	94.12	100
GCF_002813655.1	arch:archaea	none	10000	250	99.2	100
GCF_002813655.1	arch:archaea	none	100000	25	100	100
GCF_002813655.1	arch:archaea	species	1000	2500	79.36	100
GCF_002813655.1	arch:archaea	species	10000	250	98.4	100
GCF_002813655.1	arch:archaea	species	100000	25	100	100
GCF_003342675.1	arch:archaea	none	1000	3400	97.147	100
GCF_003342675.1	arch:archaea	none	10000	340	99.412	100
GCF_003342675.1	arch:archaea	none	100000	34	100	100
GCF_003342675.1	arch:archaea	species	1000	3400	94.588	100
GCF_003342675.1	arch:archaea	species	10000	340	99.412	100
GCF_003342675.1	arch:archaea	species	100000	34	100	100
GCF_003430805.1	arch:archaea	none	1000	3600	95.083	100
GCF_003430805.1	arch:archaea	none	10000	360	98.056	100
GCF_003430805.1	arch:archaea	none	100000	36	100	100
GCF_003430805.1	arch:archaea	species	1000	3600	85.528	100
GCF_003430805.1	arch:archaea	species	10000	360	97.778	100
GCF_003430805.1	arch:archaea	species	100000	36	100	100
GCF_003967175.1	arch:archaea	none	1000	2300	99.565	100
GCF_003967175.1	arch:archaea	none	10000	230	100	100
GCF_003967175.1	arch:archaea	none	100000	23	100	100
GCF_003967175.1	arch:archaea	species	1000	2300	23.174	100
GCF_003967175.1	arch:archaea	species	10000	230	66.957	100
GCF_003967175.1	arch:archaea	species	100000	23	78.261	100
GCF_004799685.1	arch:archaea	none	1000	2900	100	100
GCF_004799685.1	arch:archaea	none	10000	290	100	100
GCF_004799685.1	arch:archaea	none	100000	29	100	100
GCF_004799685.1	arch:archaea	species	1000	2900	93.103	100
GCF_004799685.1	arch:archaea	species	10000	290	98.621	100
GCF_004799685.1	arch:archaea	species	100000	29	100	100
GCF_004803735.1	arch:archaea	none	1000	3000	99.767	100
GCF_004803735.1	arch:archaea	none	10000	300	100	100
GCF_004803735.1	arch:archaea	none	100000	30	100	100
GCF_004803735.1	arch:archaea	species	1000	3000	75.6	100
GCF_004803735.1	arch:archaea	species	10000	300	100	100
GCF_004803735.1	arch:archaea	species	100000	30	100	100
GCF_005155585.1	arch:archaea	none	1000	3000	97.433	100
GCF_005155585.1	arch:archaea	none	10000	300	99.667	100
GCF_005155585.1	arch:archaea	none	100000	30	100	100
GCF_005155585.1	arch:archaea	species	1000	3000	97.433	100
GCF_005155585.1	arch:archaea	species	10000	300	99.667	100
GCF_005155585.1	arch:archaea	species	100000	30	100	100
GCF_005576615.1	arch:archaea	none	1000	3700	96.162	100
GCF_005576615.1	arch:archaea	none	10000	370	99.459	100
GCF_005576615.1	arch:archaea	none	100000	37	100	100
GCF_005576615.1	arch:archaea	species	1000	3700	95.324	100
GCF_005576615.1	arch:archaea	species	10000	370	99.459	100
GCF_005576615.1	arch:archaea	species	100000	37	100	100
GCF_008326425.1	arch:archaea	none	1000	2500	97.48	100
GCF_008326425.1	arch:archaea	none	10000	250	99.2	100
GCF_008326425.1	arch:archaea	none	100000	25	100	100
GCF_008326425.1	arch:archaea	species	1000	2500	65.88	100
GCF_008326425.1	arch:archaea	species	10000	250	95.6	100
GCF_008326425.1	arch:archaea	species	100000	25	100	100
GCF_011765365.1	arch:archaea	none	1000	2800	99.929	100
GCF_011765365.1	arch:archaea	none	10000	280	100	100
GCF_011765365.1	arch:archaea	none	100000	28	100	100
GCF_011765365.1	arch:archaea	species	1000	2800	92.679	100
GCF_011765365.1	arch:archaea	species	10000	280	99.643	100
GCF_011765365.1	arch:archaea	species	100000	28	100	100
GCF_014962245.1	arch:archaea	none	1000	1300	90.692	100
GCF_014962245.1	arch:archaea	none	10000	130	99.231	100
GCF_014962245.1	arch:archaea	none	100000	13	100	100
GCF_014962245.1	arch:archaea	species	1000	1300	29	100
GCF_014962245.1	arch:archaea	species	10000	130	92.308	100
GCF_014962245.1	arch:archaea	species	100000	13	100	100
GCF_014969745.1	arch:archaea	none	1000	2900	98.103	100
GCF_014969745.1	arch:archaea	none	10000	290	100	100
GCF_014969745.1	arch:archaea	none	100000	29	100	100
GCF_014969745.1	arch:archaea	species	1000	2900	97.483	100
GCF_014969745.1	arch:archaea	species	10000	290	100	100
GCF_014969745.1	arch:archaea	species	100000	29	100	100
GCF_017094505.1	arch:archaea	none	1000	2900	91.69	100
GCF_017094505.1	arch:archaea	none	10000	290	100	100
GCF_017094505.1	arch:archaea	none	100000	29	100	100
GCF_017094505.1	arch:archaea	species	1000	2900	77.379	100
GCF_017094505.1	arch:archaea	species	10000	290	99.655	100
GCF_017094505.1	arch:archaea	species	100000	29	100	100
GCF_019175305.1	arch:archaea	none	1000	2700	97.037	100
GCF_019175305.1	arch:archaea	none	10000	270	100	100
GCF_019175305.1	arch:archaea	none	100000	27	100	100
GCF_019175305.1	arch:archaea	species	1000	2700	95.074	100
GCF_019175305.1	arch:archaea	species	10000	270	100	100
GCF_019175305.1	arch:archaea	species	100000	27	100	100
GCF_019263745.1	arch:archaea	none	1000	3300	69.727	100
GCF_019263745.1	arch:archaea	none	10000	330	96.667	100
GCF_019263745.1	arch:archaea	none	100000	33	100	100
GCF_019263745.1	arch:archaea	species	1000	3300	55.182	99.939
GCF_019263745.1	arch:archaea	species	10000	330	95.152	100
GCF_019263745.1	arch:archaea	species	100000	33	100	100
GCF_025244945.1	arch:archaea	none	1000	2500	99.92	100
GCF_025244945.1	arch:archaea	none	10000	250	99.6	100
GCF_025244945.1	arch:archaea	none	100000	25	100	100
GCF_025244945.1	arch:archaea	species	1000	2500	83.4	100
GCF_025244945.1	arch:archaea	species	10000	250	98.4	100
GCF_025244945.1	arch:archaea	species	100000	25	100	100
GCF_025449255.1	arch:archaea	none	1000	1600	97.625	100
GCF_025449255.1	arch:archaea	none	10000	160	99.375	100
GCF_025449255.1	arch:archaea	none	100000	16	100	100
GCF_025449255.1	arch:archaea	species	1000	1600	79.938	99.875
GCF_025449255.1	arch:archaea	species	10000	160	99.375	100
GCF_025449255.1	arch:archaea	species	100000	16	100	100
GCF_025998175.1	arch:archaea	none	1000	1700	100	100
GCF_025998175.1	arch:archaea	none	10000	170	100	100
GCF_025998175.1	arch:archaea	none	100000	17	100	100
GCF_025998175.1	arch:archaea	species	1000	1700	89.353	100
GCF_025998175.1	arch:archaea	species	10000	170	98.824	100
GCF_025998175.1	arch:archaea	species	100000	17	100	100
GCF_027554905.1	arch:archaea	none	1000	1700	99.941	100
GCF_027554905.1	arch:archaea	none	10000	170	100	100
GCF_027554905.1	arch:archaea	none	100000	17	100	100
GCF_027554905.1	arch:archaea	species	1000	1700	88.118	100
GCF_027554905.1	arch:archaea	species	10000	170	99.412	100
GCF_027554905.1	arch:archaea	species	100000	17	100	100
GCF_028472005.1	arch:archaea	none	1000	2600	97.577	100
GCF_028472005.1	arch:archaea	none	10000	260	99.615	100
GCF_028472005.1	arch:archaea	none	100000	26	100	100
GCF_028472005.1	arch:archaea	species	1000	2600	97	100
GCF_028472005.1	arch:archaea	species	10000	260	99.615	100
GCF_028472005.1	arch:archaea	species	100000	26	100	100
GCF_900036045.1	arch:archaea	none	1000	2800	95.464	100
GCF_900036045.1	arch:archaea	none	10000	280	99.643	100
GCF_900036045.1	arch:archaea	none	100000	28	100	100
GCF_900036045.1	arch:archaea	species	1000	2800	81.214	100
GCF_900036045.1	arch:archaea	species	10000	280	98.214	100
GCF_900036045.1	arch:archaea	species	100000	28	100	100
GCF_900083515.1	arch:archaea	none	1000	1900	91.684	100
GCF_900083515.1	arch:archaea	none	10000	190	97.368	100
GCF_900083515.1	arch:archaea	none	100000	19	100	100
GCF_900083515.1	arch:archaea	species	1000	1900	9.947	99.684
GCF_900083515.1	arch:archaea	species	10000	190	16.842	100
GCF_900083515.1	arch:archaea	species	100000	19	15.789	100
GCF_902387285.1	arch:archaea	none	1000	1600	98.625	100
GCF_902387285.1	arch:archaea	none	10000	160	100	96.25
GCF_902387285.1	arch:archaea	none	100000	16	100	100
GCF_902387285.1	arch:archaea	species	1000	1600	14.188	97.562
GCF_902387285.1	arch:archaea	species	10000	160	58.75	90
GCF_902387285.1	arch:archaea	species	100000	16	81.25	56.25
GCA_000785585.1	fung:ascomycetes	none	100000	23	100	100
GCA_000785585.1	fung:ascomycetes	species	100000	23	100	100
GCA_000785585.1	fung:ascomycetes	none	10000	230	100	100
GCA_000785585.1	fung:ascomycetes	species	10000	230	96.957	100
GCA_000785585.1	fung:ascomycetes	none	1000	2300	99.957	100
GCA_000785585.1	fung:ascomycetes	species	1000	2300	71.304	100
GCA_000935225.1	fung:ascomycetes	none	100000	67	100	100
GCA_000935225.1	fung:ascomycetes	species	100000	67	100	100
GCA_000935225.1	fung:ascomycetes	none	10000	670	100	100
GCA_000935225.1	fung:ascomycetes	species	10000	670	99.851	100
GCA_000935225.1	fung:ascomycetes	none	1000	6700	99.448	100
GCA_000935225.1	fung:ascomycetes	species	1000	6700	87.328	99.985
GCA_001305495.1	fung:ascomycetes	none	100000	209	100	100
GCA_001305495.1	fung:ascomycetes	species	100000	209	100	100
GCA_001305495.1	fung:ascomycetes	none	10000	2090	100	100
GCA_001305495.1	fung:ascomycetes	species	10000	2090	99.904	100
GCA_001305495.1	fung:ascomycetes	none	1000	20900	99.809	100
GCA_001305495.1	fung:ascomycetes	species	1000	20900	79.761	99.995
GCA_001445595.3	fung:ascomycetes	none	100000	53	100	100
GCA_001445595.3	fung:ascomycetes	species	100000	53	100	100
GCA_001445595.3	fung:ascomycetes	none	10000	530	100	100
GCA_001445595.3	fung:ascomycetes	species	10000	530	96.415	100
GCA_001445595.3	fung:ascomycetes	none	1000	5300	99.075	100
GCA_001445595.3	fung:ascomycetes	species	1000	5300	51.604	100
GCA_001557495.1	fung:ascomycetes	none	100000	305	100	100
GCA_001557495.1	fung:ascomycetes	species	100000	305	72.459	100
GCA_001557495.1	fung:ascomycetes	none	10000	3050	99.77	100
GCA_001557495.1	fung:ascomycetes	species	10000	3050	57.541	100
GCA_001557495.1	fung:ascomycetes	none	1000	30500	99.925	100
GCA_001557495.1	fung:ascomycetes	species	1000	30500	25.508	100
GCA_001599875.1	fung:ascomycetes	none	100000	130	100	100
GCA_001599875.1	fung:ascomycetes	species	100000	130	100	100
GCA_001599875.1	fung:ascomycetes	none	10000	1300	100	100
GCA_001599875.1	fung:ascomycetes	species	10000	1300	95.692	100
GCA_001599875.1	fung:ascomycetes	none	1000	13000	99.808	100
GCA_001599875.1	fung:ascomycetes	species	1000	13000	47.1	100
GCA_001640285.1	fung:ascomycetes	none	100000	171	100	100
GCA_001640285.1	fung:ascomycetes	species	100000	171	91.813	100
GCA_001640285.1	fung:ascomycetes	none	10000	1710	99.942	100
GCA_001640285.1	fung:ascomycetes	species	10000	1710	70.702	100
GCA_001640285.1	fung:ascomycetes	none	1000	17100	99.368	100
GCA_001640285.1	fung:ascomycetes	species	1000	17100	29.965	100
GCA_001653205.1	fung:ascomycetes	none	100000	235	100	100
GCA_001653205.1	fung:ascomycetes	species	100000	235	100	100
GCA_001653205.1	fung:ascomycetes	none	10000	2350	99.915	100
GCA_001653205.1	fung:ascomycetes	species	10000	2350	98.383	100
GCA_001653205.1	fung:ascomycetes	none	1000	23500	99.187	100
GCA_001653205.1	fung:ascomycetes	species	1000	23500	61.494	100
GCA_001662465.1	fung:ascomycetes	none	100000	213	100	100
GCA_001662465.1	fung:ascomycetes	species	100000	213	100	100
GCA_001662465.1	fung:ascomycetes	none	10000	2130	100	100
GCA_001662465.1	fung:ascomycetes	species	10000	2130	95.117	100
GCA_001662465.1	fung:ascomycetes	none	1000	21300	99.948	100
GCA_001662465.1	fung:ascomycetes	species	1000	21300	48.385	100
GCA_001975905.1	fung:ascomycetes	none	100000	227	100	100
GCA_001975905.1	fung:ascomycetes	species	100000	227	100	100
GCA_001975905.1	fung:ascomycetes	none	10000	2270	100	100
GCA_001975905.1	fung:ascomycetes	species	10000	2270	98.678	100
GCA_001975905.1	fung:ascomycetes	none	1000	22700	99.181	100
GCA_001975905.1	fung:ascomycetes	species	1000	22700	78.969	100
GCA_002236685.2	fung:ascomycetes	none	100000	268	100	100
GCA_002236685.2	fung:ascomycetes	species	100000	268	100	100
GCA_002236685.2	fung:ascomycetes	none	10000	2680	100	100
GCA_002236685.2	fung:ascomycetes	species	10000	2680	99.03	100
GCA_002236685.2	fung:ascomycetes	none	1000	26800	99.791	100
GCA_002236685.2	fung:ascomycetes	species	1000	26800	83.063	100
GCA_002778145.1	fung:ascomycetes	none	100000	198	100	100
GCA_002778145.1	fung:ascomycetes	species	100000	198	100	100
GCA_002778145.1	fung:ascomycetes	none	10000	1980	99.899	100
GCA_002778145.1	fung:ascomycetes	species	10000	1980	90.758	100
GCA_002778145.1	fung:ascomycetes	none	1000	19800	99.899	100
GCA_002778145.1	fung:ascomycetes	species	1000	19800	43.944	100
GCA_002844615.2	fung:ascomycetes	none	100000	395	100	100
GCA_002844615.2	fung:ascomycetes	species	100000	395	99.494	100
GCA_002844615.2	fung:ascomycetes	none	10000	3950	99.949	100
GCA_002844615.2	fung:ascomycetes	species	10000	3950	86.962	99.975
GCA_002844615.2	fung:ascomycetes	none	1000	39500	99.78	100
GCA_002844615.2	fung:ascomycetes	species	1000	39500	50.286	99.995
GCA_003073865.1	fung:ascomycetes	none	100000	68	100	100
GCA_003073865.1	fung:ascomycetes	species	100000	68	100	100
GCA_003073865.1	fung:ascomycetes	none	10000	680	99.706	100
GCA_003073865.1	fung:ascomycetes	species	10000	680	99.706	100
GCA_003073865.1	fung:ascomycetes	none	1000	6800	82.471	100
GCA_003073865.1	fung:ascomycetes	species	1000	6800	81.618	100
GCA_003184345.1	fung:ascomycetes	none	100000	221	100	100
GCA_003184345.1	fung:ascomycetes	species	100000	221	100	100
GCA_003184345.1	fung:ascomycetes	none	10000	2210	99.819	100
GCA_003184345.1	fung:ascomycetes	species	10000	2210	98.733	100
GCA_003184345.1	fung:ascomycetes	none	1000	22100	97.253	100
GCA_003184345.1	fung:ascomycetes	species	1000	22100	69.154	99.991
GCA_003351075.1	fung:ascomycetes	none	100000	327	100	100
GCA_003351075.1	fung:ascomycetes	species	100000	327	98.777	100
GCA_003351075.1	fung:ascomycetes	none	10000	3270	100	100
GCA_003351075.1	fung:ascomycetes	species	10000	3270	89.847	100
GCA_003351075.1	fung:ascomycetes	none	1000	32700	99.517	100
GCA_003351075.1	fung:ascomycetes	species	1000	32700	48.275	100
GCA_003933175.1	fung:ascomycetes	none	100000	135	100	100
GCA_003933175.1	fung:ascomycetes	species	100000	135	100	100
GCA_003933175.1	fung:ascomycetes	none	10000	1350	99.259	100
GCA_003933175.1	fung:ascomycetes	species	10000	1350	95.852	100
GCA_003933175.1	fung:ascomycetes	none	1000	13500	75.793	100
GCA_003933175.1	fung:ascomycetes	species	1000	13500	57.044	100
GCA_003990805.1	fung:ascomycetes	none	100000	303	100	100
GCA_003990805.1	fung:ascomycetes	species	100000	303	100	100
GCA_003990805.1	fung:ascomycetes	none	10000	3030	100	100
GCA_003990805.1	fung:ascomycetes	species	10000	3030	99.472	100
GCA_003990805.1	fung:ascomycetes	none	1000	30300	99.165	100
GCA_003990805.1	fung:ascomycetes	species	1000	30300	71.36	99.997
GCA_004155245.1	fung:ascomycetes	none	100000	155	100	100
GCA_004155245.1	fung:ascomycetes	species	100000	155	100	100
GCA_004155245.1	fung:ascomycetes	none	10000	1550	100	100
GCA_004155245.1	fung:ascomycetes	species	10000	1550	94.645	100
GCA_004155245.1	fung:ascomycetes	none	1000	15500	99.987	100
GCA_004155245.1	fung:ascomycetes	species	1000	15500	48.787	100
GCA_004359145.1	fung:ascomycetes	none	100000	27	100	100
GCA_004359145.1	fung:ascomycetes	species	100000	27	100	100
GCA_004359145.1	fung:ascomycetes	none	10000	270	100	100
GCA_004359145.1	fung:ascomycetes	species	10000	270	98.889	100
GCA_004359145.1	fung:ascomycetes	none	1000	2700	100	100
GCA_004359145.1	fung:ascomycetes	species	1000	2700	57.111	100
GCA_004916855.1	fung:ascomycetes	none	100000	75	100	100
GCA_004916855.1	fung:ascomycetes	species	100000	75	100	100
GCA_004916855.1	fung:ascomycetes	none	10000	750	100	100
GCA_004916855.1	fung:ascomycetes	species	10000	750	99.6	100
GCA_004916855.1	fung:ascomycetes	none	1000	7500	99.48	100
GCA_004916855.1	fung:ascomycetes	species	1000	7500	71.893	100
GCA_008636195.1	fung:ascomycetes	none	100000	222	100	100
GCA_008636195.1	fung:ascomycetes	species	100000	222	99.55	95.045
GCA_008636195.1	fung:ascomycetes	none	10000	2220	100	100
GCA_008636195.1	fung:ascomycetes	species	10000	2220	94.865	98.919
GCA_008636195.1	fung:ascomycetes	none	1000	22200	98.532	99.982
GCA_008636195.1	fung:ascomycetes	species	1000	22200	69.932	98.428
GCA_009651115.1	fung:ascomycetes	none	100000	323	100	100
GCA_009651115.1	fung:ascomycetes	species	100000	323	98.762	100
GCA_009651115.1	fung:ascomycetes	none	10000	3230	100	100
GCA_009651115.1	fung:ascomycetes	species	10000	3230	96.068	100
GCA_009651115.1	fung:ascomycetes	none	1000	32300	99.82	100
GCA_009651115.1	fung:ascomycetes	species	1000	32300	66.706	99.994
GCA_010093995.1	fung:ascomycetes	none	100000	118	100	100
GCA_010093995.1	fung:ascomycetes	species	100000	118	100	100
GCA_010093995.1	fung:ascomycetes	none	10000	1180	100	100
GCA_010093995.1	fung:ascomycetes	species	10000	1180	93.39	100
GCA_010093995.1	fung:ascomycetes	none	1000	11800	99.288	100
GCA_010093995.1	fung:ascomycetes	species	1000	11800	47.407	100
GCA_010094095.1	fung:ascomycetes	none	100000	221	100	100
GCA_010094095.1	fung:ascomycetes	species	100000	221	100	100
GCA_010094095.1	fung:ascomycetes	none	10000	2210	100	100
GCA_010094095.1	fung:ascomycetes	species	10000	2210	97.557	100
GCA_010094095.1	fung:ascomycetes	none	1000	22100	91.167	99.995
GCA_010094095.1	fung:ascomycetes	species	1000	22100	52.489	99.995
GCA_011037845.1	fung:ascomycetes	none	100000	11	100	100
GCA_011037845.1	fung:ascomycetes	species	100000	11	100	100
GCA_011037845.1	fung:ascomycetes	none	10000	110	100	100
GCA_011037845.1	fung:ascomycetes	species	10000	110	95.455	100
GCA_011037845.1	fung:ascomycetes	none	1000	1100	99.455	100
GCA_011037845.1	fung:ascomycetes	species	1000	1100	52.182	100
GCA_014636675.1	fung:ascomycetes	none	100000	21	100	100
GCA_014636675.1	fung:ascomycetes	species	100000	21	100	100
GCA_014636675.1	fung:ascomycetes	none	10000	210	100	100
GCA_014636675.1	fung:ascomycetes	species	10000	210	99.048	100
GCA_014636675.1	fung:ascomycetes	none	1000	2100	99.429	100
GCA_014636675.1	fung:ascomycetes	species	1000	2100	64.857	100
GCA_014751505.1	fung:ascomycetes	none	100000	328	100	100
GCA_014751505.1	fung:ascomycetes	species	100000	328	100	100
GCA_014751505.1	fung:ascomycetes	none	10000	3280	99.421	100
GCA_014751505.1	fung:ascomycetes	species	10000	3280	99.207	100
GCA_014751505.1	fung:ascomycetes	none	1000	32800	97.271	100
GCA_014751505.1	fung:ascomycetes	species	1000	32800	86.823	100
GCA_015295565.1	fung:ascomycetes	none	100000	107	100	100
GCA_015295565.1	fung:ascomycetes	species	100000	107	100	100
GCA_015295565.1	fung:ascomycetes	none	10000	1070	99.813	100
GCA_015295565.1	fung:ascomycetes	species	10000	1070	99.813	100
GCA_015295565.1	fung:ascomycetes	none	1000	10700	99.589	100
GCA_015295565.1	fung:ascomycetes	species	1000	10700	99.589	100
GCA_016071805.1	fung:ascomycetes	none	100000	317	100	100
GCA_016071805.1	fung:ascomycetes	species	100000	317	99.685	100
GCA_016071805.1	fung:ascomycetes	none	10000	3170	99.905	100
GCA_016071805.1	fung:ascomycetes	species	10000	3170	97.603	100
GCA_016071805.1	fung:ascomycetes	none	1000	31700	99.524	100
GCA_016071805.1	fung:ascomycetes	species	1000	31700	58.524	99.997
GCA_016906325.1	fung:ascomycetes	none	100000	203	100	100
GCA_016906325.1	fung:ascomycetes	species	100000	203	100	100
GCA_016906325.1	fung:ascomycetes	none	10000	2030	100	100
GCA_016906325.1	fung:ascomycetes	species	10000	2030	94.532	100
GCA_016906325.1	fung:ascomycetes	none	1000	20300	99.719	100
GCA_016906325.1	fung:ascomycetes	species	1000	20300	53.842	100
GCA_016906895.2	fung:ascomycetes	none	100000	692	100	100
GCA_016906895.2	fung:ascomycetes	species	100000	692	95.52	100
GCA_016906895.2	fung:ascomycetes	none	10000	6920	100	100
GCA_016906895.2	fung:ascomycetes	species	10000	6920	83.02	100
GCA_016906895.2	fung:ascomycetes	none	1000	69200	99.656	99.999
GCA_016906895.2	fung:ascomycetes	species	1000	69200	47.626	100
GCA_017140655.1	fung:ascomycetes	none	100000	370	100	100
GCA_017140655.1	fung:ascomycetes	species	100000	370	100	100
GCA_017140655.1	fung:ascomycetes	none	10000	3700	100	100
GCA_017140655.1	fung:ascomycetes	species	10000	3700	99.595	100
GCA_017140655.1	fung:ascomycetes	none	1000	37000	99.786	100
GCA_017140655.1	fung:ascomycetes	species	1000	37000	84.227	99.997
GCA_018842695.1	fung:ascomycetes	none	100000	56	100	100
GCA_018842695.1	fung:ascomycetes	species	100000	56	100	100
GCA_018842695.1	fung:ascomycetes	none	10000	560	100	100
GCA_018842695.1	fung:ascomycetes	species	10000	560	100	100
GCA_018842695.1	fung:ascomycetes	none	1000	5600	99.714	100
GCA_018842695.1	fung:ascomycetes	species	1000	5600	76.071	100
GCA_018906765.1	fung:ascomycetes	none	100000	451	100	100
GCA_018906765.1	fung:ascomycetes	species	100000	451	100	100
GCA_018906765.1	fung:ascomycetes	none	10000	4510	99.978	100
GCA_018906765.1	fung:ascomycetes	species	10000	4510	98.537	100
GCA_018906765.1	fung:ascomycetes	none	1000	45100	99.831	100
GCA_018906765.1	fung:ascomycetes	species	1000	45100	63.051	100
GCA_019721275.1	fung:ascomycetes	none	100000	18	100	100
GCA_019721275.1	fung:ascomycetes	species	100000	18	100	100
GCA_019721275.1	fung:ascomycetes	none	10000	180	100	100
GCA_019721275.1	fung:ascomycetes	species	10000	180	98.889	100
GCA_019721275.1	fung:ascomycetes	none	1000	1800	99.667	100
GCA_019721275.1	fung:ascomycetes	species	1000	1800	74.722	100
GCA_020137565.1	fung:ascomycetes	none	100000	89	100	100
GCA_020137565.1	fung:ascomycetes	species	100000	89	98.876	100
GCA_020137565.1	fung:ascomycetes	none	10000	890	100	100
GCA_020137565.1	fung:ascomycetes	species	10000	890	82.022	100
GCA_020137565.1	fung:ascomycetes	none	1000	8900	99.843	100
GCA_020137565.1	fung:ascomycetes	species	1000	8900	37.191	100
GCA_020744215.1	fung:ascomycetes	none	100000	299	100	100
GCA_020744215.1	fung:ascomycetes	species	100000	299	100	100
GCA_020744215.1	fung:ascomycetes	none	10000	2990	99.666	100
GCA_020744215.1	fung:ascomycetes	species	10000	2990	95.552	100
GCA_020744215.1	fung:ascomycetes	none	1000	29900	89.689	99.997
GCA_020744215.1	fung:ascomycetes	species	1000	29900	51.13	99.997
GCA_020875235.1	fung:ascomycetes	none	100000	510	100	100
GCA_020875235.1	fung:ascomycetes	species	100000	510	100	100
GCA_020875235.1	fung:ascomycetes	none	10000	5100	99.922	100
GCA_020875235.1	fung:ascomycetes	species	10000	5100	95.765	100
GCA_020875235.1	fung:ascomycetes	none	1000	51000	98.259	100
GCA_020875235.1	fung:ascomycetes	species	1000	51000	53.492	99.998
GCA_020883625.1	fung:ascomycetes	none	100000	454	100	100
GCA_020883625.1	fung:ascomycetes	species	100000	454	100	100
GCA_020883625.1	fung:ascomycetes	none	10000	4540	100	100
GCA_020883625.1	fung:ascomycetes	species	10000	4540	98.546	100
GCA_020883625.1	fung:ascomycetes	none	1000	45400	99.916	100
GCA_020883625.1	fung:ascomycetes	species	1000	45400	77.026	99.998
GCA_021436965.1	fung:ascomycetes	none	100000	45	100	100
GCA_021436965.1	fung:ascomycetes	species	100000	45	100	100
GCA_021436965.1	fung:ascomycetes	none	10000	450	100	100
GCA_021436965.1	fung:ascomycetes	species	10000	450	98.444	100
GCA_021436965.1	fung:ascomycetes	none	1000	4500	99.756	100
GCA_021436965.1	fung:ascomycetes	species	1000	4500	82	100
GCA_022086465.1	fung:ascomycetes	none	100000	10	100	100
GCA_022086465.1	fung:ascomycetes	species	100000	10	100	100
GCA_022086465.1	fung:ascomycetes	none	10000	100	100	100
GCA_022086465.1	fung:ascomycetes	species	10000	100	100	100
GCA_022086465.1	fung:ascomycetes	none	1000	1000	100	100
GCA_022086465.1	fung:ascomycetes	species	1000	1000	69.6	100
GCA_022225985.1	fung:ascomycetes	none	100000	317	100	100
GCA_022225985.1	fung:ascomycetes	species	100000	317	100	100
GCA_022225985.1	fung:ascomycetes	none	10000	3170	99.685	100
GCA_022225985.1	fung:ascomycetes	species	10000	3170	98.107	100
GCA_022225985.1	fung:ascomycetes	none	1000	31700	97.95	100
GCA_022225985.1	fung:ascomycetes	species	1000	31700	61.464	100
GCA_022453505.1	fung:ascomycetes	none	100000	60	100	100
GCA_022453505.1	fung:ascomycetes	species	100000	60	100	100
GCA_022453505.1	fung:ascomycetes	none	10000	600	100	100
GCA_022453505.1	fung:ascomycetes	species	10000	600	100	100
GCA_022453505.1	fung:ascomycetes	none	1000	6000	97.617	100
GCA_022453505.1	fung:ascomycetes	species	1000	6000	88.4	100
GCA_022496115.1	fung:ascomycetes	none	100000	273	100	100
GCA_022496115.1	fung:ascomycetes	species	100000	273	98.901	100
GCA_022496115.1	fung:ascomycetes	none	10000	2730	99.89	100
GCA_022496115.1	fung:ascomycetes	species	10000	2730	76.447	100
GCA_022496115.1	fung:ascomycetes	none	1000	27300	98.26	100
GCA_022496115.1	fung:ascomycetes	species	1000	27300	32.571	100
GCA_022570785.1	fung:ascomycetes	none	100000	107	99.065	100
GCA_022570785.1	fung:ascomycetes	species	100000	107	98.131	100
GCA_022570785.1	fung:ascomycetes	none	10000	1070	98.318	100
GCA_022570785.1	fung:ascomycetes	species	10000	1070	89.252	100
GCA_022570785.1	fung:ascomycetes	none	1000	10700	95.019	100
GCA_022570785.1	fung:ascomycetes	species	1000	10700	45.533	100
GCA_022578685.1	fung:ascomycetes	none	100000	53	100	100
GCA_022578685.1	fung:ascomycetes	species	100000	53	100	100
GCA_022578685.1	fung:ascomycetes	none	10000	530	100	100
GCA_022578685.1	fung:ascomycetes	species	10000	530	100	100
GCA_022578685.1	fung:ascomycetes	none	1000	5300	81.396	100
GCA_022578685.1	fung:ascomycetes	species	1000	5300	68.396	100
GCA_022712995.1	fung:ascomycetes	none	100000	489	100	100
GCA_022712995.1	fung:ascomycetes	species	100000	489	97.751	100
GCA_022712995.1	fung:ascomycetes	none	10000	4890	99.693	100
GCA_022712995.1	fung:ascomycetes	species	10000	4890	79.796	100
GCA_022712995.1	fung:ascomycetes	none	1000	48900	96.352	100
GCA_022712995.1	fung:ascomycetes	species	1000	48900	36.517	100
GCA_022814635.1	fung:ascomycetes	none	100000	264	100	100
GCA_022814635.1	fung:ascomycetes	species	100000	264	100	100
GCA_022814635.1	fung:ascomycetes	none	10000	2640	99.735	100
GCA_022814635.1	fung:ascomycetes	species	10000	2640	99.735	100
GCA_022814635.1	fung:ascomycetes	none	1000	26400	97.542	100
GCA_022814635.1	fung:ascomycetes	species	1000	26400	97.523	100
GCA_022829195.1	fung:ascomycetes	none	100000	169	100	100
GCA_022829195.1	fung:ascomycetes	species	100000	169	98.225	100
GCA_022829195.1	fung:ascomycetes	none	10000	1690	99.941	100
GCA_022829195.1	fung:ascomycetes	species	10000	1690	74.32	100
GCA_022829195.1	fung:ascomycetes	none	1000	16900	99.272	100
GCA_022829195.1	fung:ascomycetes	species	1000	16900	31.645	100
GCA_023078545.1	fung:ascomycetes	none	100000	125	100	100
GCA_023078545.1	fung:ascomycetes	species	100000	125	95.2	100
GCA_023078545.1	fung:ascomycetes	none	10000	1250	99.84	100
GCA_023078545.1	fung:ascomycetes	species	10000	1250	78.4	99.92
GCA_023078545.1	fung:ascomycetes	none	1000	12500	99.728	100
GCA_023078545.1	fung:ascomycetes	species	1000	12500	19.424	100
GCA_023081405.1	fung:ascomycetes	none	100000	38	100	100
GCA_023081405.1	fung:ascomycetes	species	100000	38	100	100
GCA_023081405.1	fung:ascomycetes	none	10000	380	100	100
GCA_023081405.1	fung:ascomycetes	species	10000	380	98.421	100
GCA_023081405.1	fung:ascomycetes	none	1000	3800	99.711	100
GCA_023081405.1	fung:ascomycetes	species	1000	3800	59.211	100
GCA_023087405.1	fung:ascomycetes	none	100000	169	100	100
GCA_023087405.1	fung:ascomycetes	species	100000	169	100	100
GCA_023087405.1	fung:ascomycetes	none	10000	1690	99.882	100
GCA_023087405.1	fung:ascomycetes	species	10000	1690	99.822	100
GCA_023087405.1	fung:ascomycetes	none	1000	16900	98.746	100
GCA_023087405.1	fung:ascomycetes	species	1000	16900	95.598	100
GCA_023089465.1	fung:ascomycetes	none	100000	10	100	100
GCA_023089465.1	fung:ascomycetes	species	100000	10	100	100
GCA_023089465.1	fung:ascomycetes	none	10000	100	99	100
GCA_023089465.1	fung:ascomycetes	species	10000	100	88	100
GCA_023089465.1	fung:ascomycetes	none	1000	1000	96.1	100
GCA_023089465.1	fung:ascomycetes	species	1000	1000	44.7	100
GCA_023375665.1	fung:ascomycetes	none	100000	211	100	100
GCA_023375665.1	fung:ascomycetes	species	100000	211	100	100
GCA_023375665.1	fung:ascomycetes	none	10000	2110	100	100
GCA_023375665.1	fung:ascomycetes	species	10000	2110	99.336	100
GCA_023375665.1	fung:ascomycetes	none	1000	21100	98.559	100
GCA_023375665.1	fung:ascomycetes	species	1000	21100	70.626	99.995
GCA_023623795.1	fung:ascomycetes	none	100000	248	100	100
GCA_023623795.1	fung:ascomycetes	species	100000	248	100	100
GCA_023623795.1	fung:ascomycetes	none	10000	2480	100	100
GCA_023623795.1	fung:ascomycetes	species	10000	2480	99.234	100
GCA_023623795.1	fung:ascomycetes	none	1000	24800	99.875	100
GCA_023623795.1	fung:ascomycetes	species	1000	24800	79.964	100
GCA_023628375.1	fung:ascomycetes	none	100000	49	100	100
GCA_023628375.1	fung:ascomycetes	species	100000	49	100	100
GCA_023628375.1	fung:ascomycetes	none	10000	490	99.592	100
GCA_023628375.1	fung:ascomycetes	species	10000	490	99.184	100
GCA_023628375.1	fung:ascomycetes	none	1000	4900	99.469	100
GCA_023628375.1	fung:ascomycetes	species	1000	4900	77.041	100
GCA_023935125.1	fung:ascomycetes	none	100000	215	100	100
GCA_023935125.1	fung:ascomycetes	species	100000	215	100	99.535
GCA_023935125.1	fung:ascomycetes	none	10000	2150	100	100
GCA_023935125.1	fung:ascomycetes	species	10000	2150	97.767	99.953
GCA_023935125.1	fung:ascomycetes	none	1000	21500	99.805	100
GCA_023935125.1	fung:ascomycetes	species	1000	21500	53.823	100
GCA_024085555.1	fung:ascomycetes	none	100000	11	100	100
GCA_024085555.1	fung:ascomycetes	species	100000	11	100	100
GCA_024085555.1	fung:ascomycetes	none	10000	110	100	100
GCA_024085555.1	fung:ascomycetes	species	10000	110	100	100
GCA_024085555.1	fung:ascomycetes	none	1000	1100	98.636	100
GCA_024085555.1	fung:ascomycetes	species	1000	1100	65.455	100
GCA_024291795.1	fung:ascomycetes	none	100000	317	100	100
GCA_024291795.1	fung:ascomycetes	species	100000	317	99.054	100
GCA_024291795.1	fung:ascomycetes	none	10000	3170	99.716	100
GCA_024291795.1	fung:ascomycetes	species	10000	3170	88.549	100
GCA_024291795.1	fung:ascomycetes	none	1000	31700	99.293	100
GCA_024291795.1	fung:ascomycetes	species	1000	31700	40.521	100
GCA_024397435.1	fung:ascomycetes	none	100000	377	100	100
GCA_024397435.1	fung:ascomycetes	species	100000	377	97.082	100
GCA_024397435.1	fung:ascomycetes	none	10000	3770	99.973	100
GCA_024397435.1	fung:ascomycetes	species	10000	3770	75.066	100
GCA_024397435.1	fung:ascomycetes	none	1000	37700	99.759	100
GCA_024397435.1	fung:ascomycetes	species	1000	37700	31.066	100
GCA_024713665.1	fung:ascomycetes	none	100000	512	100	100
GCA_024713665.1	fung:ascomycetes	species	100000	512	99.219	100
GCA_024713665.1	fung:ascomycetes	none	10000	5120	99.863	100
GCA_024713665.1	fung:ascomycetes	species	10000	5120	95.547	100
GCA_024713665.1	fung:ascomycetes	none	1000	51200	99.293	100
GCA_024713665.1	fung:ascomycetes	species	1000	51200	68.805	100
GCA_025434005.1	fung:ascomycetes	none	100000	174	100	100
GCA_025434005.1	fung:ascomycetes	species	100000	174	100	100
GCA_025434005.1	fung:ascomycetes	none	10000	1740	100	100
GCA_025434005.1	fung:ascomycetes	species	10000	1740	98.793	100
GCA_025434005.1	fung:ascomycetes	none	1000	17400	99.897	100
GCA_025434005.1	fung:ascomycetes	species	1000	17400	83.644	100
GCA_025742375.1	fung:ascomycetes	none	100000	104	100	100
GCA_025742375.1	fung:ascomycetes	species	100000	104	100	100
GCA_025742375.1	fung:ascomycetes	none	10000	1040	99.519	100
GCA_025742375.1	fung:ascomycetes	species	10000	1040	94.615	99.904
GCA_025742375.1	fung:ascomycetes	none	1000	10400	98.548	100
GCA_025742375.1	fung:ascomycetes	species	1000	10400	45.019	100
GCA_026054635.1	fung:ascomycetes	none	100000	130	100	100
GCA_026054635.1	fung:ascomycetes	species	100000	130	100	100
GCA_026054635.1	fung:ascomycetes	none	10000	1300	99.615	100
GCA_026054635.1	fung:ascomycetes	species	10000	1300	99.385	100
GCA_026054635.1	fung:ascomycetes	none	1000	13000	97.815	100
GCA_026054635.1	fung:ascomycetes	species	1000	13000	85.808	100
GCA_026119235.1	fung:ascomycetes	none	100000	328	100	100
GCA_026119235.1	fung:ascomycetes	species	100000	328	100	100
GCA_026119235.1	fung:ascomycetes	none	10000	3280	99.97	100
GCA_026119235.1	fung:ascomycetes	species	10000	3280	99.756	100
GCA_026119235.1	fung:ascomycetes	none	1000	32800	99.896	100
GCA_026119235.1	fung:ascomycetes	species	1000	32800	83.131	100
GCA_026184415.1	fung:ascomycetes	none	100000	321	100	100
GCA_026184415.1	fung:ascomycetes	species	100000	321	97.819	100
GCA_026184415.1	fung:ascomycetes	none	10000	3210	99.688	100
GCA_026184415.1	fung:ascomycetes	species	10000	3210	80.498	100
GCA_026184415.1	fung:ascomycetes	none	1000	32100	96.829	100
GCA_026184415.1	fung:ascomycetes	species	1000	32100	39.564	100
GCA_026262385.1	fung:ascomycetes	none	100000	155	100	100
GCA_026262385.1	fung:ascomycetes	species	100000	155	100	100
GCA_026262385.1	fung:ascomycetes	none	10000	1550	100	100
GCA_026262385.1	fung:ascomycetes	species	10000	1550	99.355	100
GCA_026262385.1	fung:ascomycetes	none	1000	15500	98.465	100
GCA_026262385.1	fung:ascomycetes	species	1000	15500	70.394	100
GCA_026547115.1	fung:ascomycetes	none	100000	500	100	100
GCA_026547115.1	fung:ascomycetes	species	100000	500	100	100
GCA_026547115.1	fung:ascomycetes	none	10000	5000	100	100
GCA_026547115.1	fung:ascomycetes	species	10000	5000	99.52	100
GCA_026547115.1	fung:ascomycetes	none	1000	50000	99.88	100
GCA_026547115.1	fung:ascomycetes	species	1000	50000	82.814	100
GCA_028455935.1	fung:ascomycetes	none	100000	293	99.659	100
GCA_028455935.1	fung:ascomycetes	species	100000	293	99.659	100
GCA_028455935.1	fung:ascomycetes	none	10000	2930	99.352	100
GCA_028455935.1	fung:ascomycetes	species	10000	2930	97.713	100
GCA_028455935.1	fung:ascomycetes	none	1000	29300	98.365	100
GCA_028455935.1	fung:ascomycetes	species	1000	29300	66.3	100
GCA_028541615.1	fung:ascomycetes	none	100000	28	100	100
GCA_028541615.1	fung:ascomycetes	species	100000	28	100	100
GCA_028541615.1	fung:ascomycetes	none	10000	280	100	100
GCA_028541615.1	fung:ascomycetes	species	10000	280	97.857	100
GCA_028541615.1	fung:ascomycetes	none	1000	2800	99.786	100
GCA_028541615.1	fung:ascomycetes	species	1000	2800	41.75	100
GCA_028751805.1	fung:ascomycetes	none	100000	1453	100	100
GCA_028751805.1	fung:ascomycetes	species	100000	1453	99.449	100
GCA_028751805.1	fung:ascomycetes	none	10000	14530	99.835	100
GCA_028751805.1	fung:ascomycetes	species	10000	14530	76.641	100
GCA_028751805.1	fung:ascomycetes	none	1000	145300	98.703	100
GCA_028751805.1	fung:ascomycetes	species	1000	145300	35.597	100
GCA_028984885.1	fung:ascomycetes	none	100000	362	98.895	100
GCA_028984885.1	fung:ascomycetes	species	100000	362	52.21	100
GCA_028984885.1	fung:ascomycetes	none	10000	3620	97.624	100
GCA_028984885.1	fung:ascomycetes	species	10000	3620	45.994	99.972
GCA_028984885.1	fung:ascomycetes	none	1000	36200	95.486	100
GCA_028984885.1	fung:ascomycetes	species	1000	36200	21.97	100
GCA_900465125.1	fung:ascomycetes	none	100000	65	100	100
GCA_900465125.1	fung:ascomycetes	species	100000	65	100	100
GCA_900465125.1	fung:ascomycetes	none	10000	650	100	100
GCA_900465125.1	fung:ascomycetes	species	10000	650	99.538	100
GCA_900465125.1	fung:ascomycetes	none	1000	6500	96.477	99.985
GCA_900465125.1	fung:ascomycetes	species	1000	6500	64.815	99.985
GCA_902805465.1	fung:ascomycetes	none	100000	233	100	100
GCA_902805465.1	fung:ascomycetes	species	100000	233	100	100
GCA_902805465.1	fung:ascomycetes	none	10000	2330	100	100
GCA_902805465.1	fung:ascomycetes	species	10000	2330	99.957	100
GCA_902805465.1	fung:ascomycetes	none	1000	23300	99.498	100
GCA_902805465.1	fung:ascomycetes	species	1000	23300	80.313	100
GCA_902806495.1	fung:ascomycetes	none	100000	141	100	100
GCA_902806495.1	fung:ascomycetes	species	100000	141	100	100
GCA_902806495.1	fung:ascomycetes	none	10000	1410	99.929	100
GCA_902806495.1	fung:ascomycetes	species	10000	1410	99.645	100
GCA_902806495.1	fung:ascomycetes	none	1000	14100	99.064	100
GCA_902806495.1	fung:ascomycetes	species	1000	14100	73.177	99.993
GCA_930272555.1	fung:ascomycetes	none	100000	228	100	100
GCA_930272555.1	fung:ascomycetes	species	100000	228	99.561	100
GCA_930272555.1	fung:ascomycetes	none	10000	2280	99.956	100
GCA_930272555.1	fung:ascomycetes	species	10000	2280	81.798	100
GCA_930272555.1	fung:ascomycetes	none	1000	22800	98.57	100
GCA_930272555.1	fung:ascomycetes	species	1000	22800	37.101	100
GCA_937867525.1	fung:ascomycetes	none	100000	34	100	100
GCA_937867525.1	fung:ascomycetes	species	100000	34	100	100
GCA_937867525.1	fung:ascomycetes	none	10000	340	95.882	100
GCA_937867525.1	fung:ascomycetes	species	10000	340	95.588	100
GCA_937867525.1	fung:ascomycetes	none	1000	3400	44.412	100
GCA_937867525.1	fung:ascomycetes	species	1000	3400	44	100
GCA_000271565.1	fung:basidiomycetes	none	100000	261	100	100
GCA_000271565.1	fung:basidiomycetes	species	100000	261	100	100
GCA_000271565.1	fung:basidiomycetes	none	10000	2610	99.579	100
GCA_000271565.1	fung:basidiomycetes	species	10000	2610	99.387	100
GCA_000271565.1	fung:basidiomycetes	none	1000	26100	97.866	100
GCA_000271565.1	fung:basidiomycetes	species	1000	26100	96.858	99.996
GCA_000633125.1	fung:basidiomycetes	none	100000	231	100	100
GCA_000633125.1	fung:basidiomycetes	species	100000	231	66.234	100
GCA_000633125.1	fung:basidiomycetes	none	10000	2310	99.177	100
GCA_000633125.1	fung:basidiomycetes	species	10000	2310	53.853	100
GCA_000633125.1	fung:basidiomycetes	none	1000	23100	96.173	100
GCA_000633125.1	fung:basidiomycetes	species	1000	23100	21.494	99.978
GCA_000697645.1	fung:basidiomycetes	none	100000	206	100	100
GCA_000697645.1	fung:basidiomycetes	species	100000	206	100	100
GCA_000697645.1	fung:basidiomycetes	none	10000	2060	99.854	100
GCA_000697645.1	fung:basidiomycetes	species	10000	2060	96.893	100
GCA_000697645.1	fung:basidiomycetes	none	1000	20600	94.917	100
GCA_000697645.1	fung:basidiomycetes	species	1000	20600	73.505	100
GCA_000766925.2	fung:basidiomycetes	none	100000	156	100	100
GCA_000766925.2	fung:basidiomycetes	species	100000	156	100	100
GCA_000766925.2	fung:basidiomycetes	none	10000	1560	100	100
GCA_000766925.2	fung:basidiomycetes	species	10000	1560	96.09	100
GCA_000766925.2	fung:basidiomycetes	none	1000	15600	99.391	100
GCA_000766925.2	fung:basidiomycetes	species	1000	15600	65.692	99.994
GCA_000819925.1	fung:basidiomycetes	none	100000	31	100	100
GCA_000819925.1	fung:basidiomycetes	species	100000	31	100	100
GCA_000819925.1	fung:basidiomycetes	none	10000	310	100	100
GCA_000819925.1	fung:basidiomycetes	species	10000	310	99.032	100
GCA_000819925.1	fung:basidiomycetes	none	1000	3100	99.839	100
GCA_000819925.1	fung:basidiomycetes	species	1000	3100	64.161	100
GCA_001605315.2	fung:basidiomycetes	none	100000	122	100	100
GCA_001605315.2	fung:basidiomycetes	species	100000	122	93.443	100
GCA_001605315.2	fung:basidiomycetes	none	10000	1220	99.426	100
GCA_001605315.2	fung:basidiomycetes	species	10000	1220	81.721	100
GCA_001605315.2	fung:basidiomycetes	none	1000	12200	95.639	100
GCA_001605315.2	fung:basidiomycetes	species	1000	12200	35.107	100
GCA_001717165.1	fung:basidiomycetes	none	100000	100	100	100
GCA_001717165.1	fung:basidiomycetes	species	100000	100	100	100
GCA_001717165.1	fung:basidiomycetes	none	10000	1000	100	100
GCA_001717165.1	fung:basidiomycetes	species	10000	1000	99.9	100
GCA_001717165.1	fung:basidiomycetes	none	1000	10000	99.26	100
GCA_001717165.1	fung:basidiomycetes	species	1000	10000	96.79	100
GCA_002105055.1	fung:basidiomycetes	none	100000	15	100	100
GCA_002105055.1	fung:basidiomycetes	species	100000	15	100	100
GCA_002105055.1	fung:basidiomycetes	none	10000	150	100	100
GCA_002105055.1	fung:basidiomycetes	species	10000	150	99.333	100
GCA_002105055.1	fung:basidiomycetes	none	1000	1500	99	100
GCA_002105055.1	fung:basidiomycetes	species	1000	1500	98.533	100
GCA_002307675.1	fung:basidiomycetes	none	100000	170	100	100
GCA_002307675.1	fung:basidiomycetes	species	100000	170	100	100
GCA_002307675.1	fung:basidiomycetes	none	10000	1700	100	100
GCA_002307675.1	fung:basidiomycetes	species	10000	1700	100	100
GCA_002307675.1	fung:basidiomycetes	none	1000	17000	99.476	100
GCA_002307675.1	fung:basidiomycetes	species	1000	17000	99.271	100
GCA_002897395.1	fung:basidiomycetes	none	100000	87	100	100
GCA_002897395.1	fung:basidiomycetes	species	100000	87	100	100
GCA_002897395.1	fung:basidiomycetes	none	10000	870	99.885	100
GCA_002897395.1	fung:basidiomycetes	species	10000	870	98.736	100
GCA_002897395.1	fung:basidiomycetes	none	1000	8700	99.46	100
GCA_002897395.1	fung:basidiomycetes	species	1000	8700	65.103	99.989
GCA_003055205.1	fung:basidiomycetes	none	100000	66	100	100
GCA_003055205.1	fung:basidiomycetes	species	100000	66	100	100
GCA_003055205.1	fung:basidiomycetes	none	10000	660	100	100
GCA_003055205.1	fung:basidiomycetes	species	10000	660	100	100
GCA_003055205.1	fung:basidiomycetes	none	1000	6600	94.364	100
GCA_003055205.1	fung:basidiomycetes	species	1000	6600	93.682	100
GCA_003367725.1	fung:basidiomycetes	none	100000	72	100	100
GCA_003367725.1	fung:basidiomycetes	species	100000	72	100	100
GCA_003367725.1	fung:basidiomycetes	none	10000	720	99.861	100
GCA_003367725.1	fung:basidiomycetes	species	10000	720	99.722	100
GCA_003367725.1	fung:basidiomycetes	none	1000	7200	97.014	100
GCA_003367725.1	fung:basidiomycetes	species	1000	7200	95.167	100
GCA_004012055.1	fung:basidiomycetes	none	100000	63	100	100
GCA_004012055.1	fung:basidiomycetes	species	100000	63	100	100
GCA_004012055.1	fung:basidiomycetes	none	10000	630	100	100
GCA_004012055.1	fung:basidiomycetes	species	10000	630	92.857	100
GCA_004012055.1	fung:basidiomycetes	none	1000	6300	99.968	100
GCA_004012055.1	fung:basidiomycetes	species	1000	6300	29.984	100
GCA_004801975.1	fung:basidiomycetes	none	100000	163	100	100
GCA_004801975.1	fung:basidiomycetes	species	100000	163	100	100
GCA_004801975.1	fung:basidiomycetes	none	10000	1630	100	100
GCA_004801975.1	fung:basidiomycetes	species	10000	1630	98.589	100
GCA_004801975.1	fung:basidiomycetes	none	1000	16300	97.724	100
GCA_004801975.1	fung:basidiomycetes	species	1000	16300	78.773	99.988
GCA_006680135.1	fung:basidiomycetes	none	100000	39	100	100
GCA_006680135.1	fung:basidiomycetes	species	100000	39	100	100
GCA_006680135.1	fung:basidiomycetes	none	10000	390	100	100
GCA_006680135.1	fung:basidiomycetes	species	10000	390	100	100
GCA_006680135.1	fung:basidiomycetes	none	1000	3900	99.846	100
GCA_006680135.1	fung:basidiomycetes	species	1000	3900	99.692	100
GCA_007896425.1	fung:basidiomycetes	none	100000	354	100	100
GCA_007896425.1	fung:basidiomycetes	species	100000	354	90.678	100
GCA_007896425.1	fung:basidiomycetes	none	10000	3540	99.181	100
GCA_007896425.1	fung:basidiomycetes	species	10000	3540	72.599	99.944
GCA_007896425.1	fung:basidiomycetes	none	1000	35400	96.107	100
GCA_007896425.1	fung:basidiomycetes	species	1000	35400	35.78	99.952
GCA_014188975.1	fung:basidiomycetes	none	100000	160	100	100
GCA_014188975.1	fung:basidiomycetes	species	100000	160	56.875	100
GCA_014188975.1	fung:basidiomycetes	none	10000	1600	98.812	100
GCA_014188975.1	fung:basidiomycetes	species	10000	1600	53.562	100
GCA_014188975.1	fung:basidiomycetes	none	1000	16000	90.925	100
GCA_014188975.1	fung:basidiomycetes	species	1000	16000	22.6	100
GCA_015476405.1	fung:basidiomycetes	none	100000	440	100	100
GCA_015476405.1	fung:basidiomycetes	species	100000	440	99.773	100
GCA_015476405.1	fung:basidiomycetes	none	10000	4400	99.841	100
GCA_015476405.1	fung:basidiomycetes	species	10000	4400	98.273	100
GCA_015476405.1	fung:basidiomycetes	none	1000	44000	98.17	99.995
GCA_015476405.1	fung:basidiomycetes	species	1000	44000	89.898	99.995
GCA_015501535.1	fung:basidiomycetes	none	100000	124	100	100
GCA_015501535.1	fung:basidiomycetes	species	100000	124	70.968	100
GCA_015501535.1	fung:basidiomycetes	none	10000	1240	99.355	100
GCA_015501535.1	fung:basidiomycetes	species	10000	1240	62.419	100
GCA_015501535.1	fung:basidiomycetes	none	1000	12400	95.758	100
GCA_015501535.1	fung:basidiomycetes	species	1000	12400	20.621	100
GCA_016618025.1	fung:basidiomycetes	none	100000	12	100	100
GCA_016618025.1	fung:basidiomycetes	species	100000	12	100	100
GCA_016618025.1	fung:basidiomycetes	none	10000	120	100	100
GCA_016618025.1	fung:basidiomycetes	species	10000	120	97.5	100
GCA_016618025.1	fung:basidiomycetes	none	1000	1200	99.917	100
GCA_016618025.1	fung:basidiomycetes	species	1000	1200	52.333	100
GCA_016906435.1	fung:basidiomycetes	none	100000	348	100	100
GCA_016906435.1	fung:basidiomycetes	species	100000	348	99.713	100
GCA_016906435.1	fung:basidiomycetes	none	10000	3480	99.138	100
GCA_016906435.1	fung:basidiomycetes	species	10000	3480	95.805	100
GCA_016906435.1	fung:basidiomycetes	none	1000	34800	93.951	99.997
GCA_016906435.1	fung:basidiomycetes	species	1000	34800	73.391	99.994
GCA_016906555.1	fung:basidiomycetes	none	100000	476	100	100
GCA_016906555.1	fung:basidiomycetes	species	100000	476	56.723	100
GCA_016906555.1	fung:basidiomycetes	none	10000	4760	99.832	100
GCA_016906555.1	fung:basidiomycetes	species	10000	4760	52.311	100
GCA_016906555.1	fung:basidiomycetes	none	1000	47600	98.603	100
GCA_016906555.1	fung:basidiomycetes	species	1000	47600	24.324	100
GCA_018343895.1	fung:basidiomycetes	none	100000	689	94.63	100
GCA_018343895.1	fung:basidiomycetes	species	100000	689	3.338	100
GCA_018343895.1	fung:basidiomycetes	none	10000	6890	86.284	100
GCA_018343895.1	fung:basidiomycetes	species	10000	6890	11.785	100
GCA_018343895.1	fung:basidiomycetes	none	1000	68900	74.512	100
GCA_018343895.1	fung:basidiomycetes	species	1000	68900	9.044	100
GCA_018417965.1	fung:basidiomycetes	none	100000	10	100	100
GCA_018417965.1	fung:basidiomycetes	species	100000	10	100	100
GCA_018417965.1	fung:basidiomycetes	none	10000	100	100	100
GCA_018417965.1	fung:basidiomycetes	species	10000	100	100	100
GCA_018417965.1	fung:basidiomycetes	none	1000	1000	98.3	100
GCA_018417965.1	fung:basidiomycetes	species	1000	1000	89.4	100
GCA_019201825.1	fung:basidiomycetes	none	100000	10	100	100
GCA_019201825.1	fung:basidiomycetes	species	100000	10	100	100
GCA_019201825.1	fung:basidiomycetes	none	10000	100	100	100
GCA_019201825.1	fung:basidiomycetes	species	10000	100	100	100
GCA_019201825.1	fung:basidiomycetes	none	1000	1000	100	100
GCA_019201825.1	fung:basidiomycetes	species	1000	1000	93.9	100
GCA_019775365.1	fung:basidiomycetes	none	100000	20	100	100
GCA_019775365.1	fung:basidiomycetes	species	100000	20	100	100
GCA_019775365.1	fung:basidiomycetes	none	10000	200	100	100
GCA_019775365.1	fung:basidiomycetes	species	10000	200	100	100
GCA_019775365.1	fung:basidiomycetes	none	1000	2000	99.95	100
GCA_019775365.1	fung:basidiomycetes	species	1000	2000	76.85	100
GCA_019775485.1	fung:basidiomycetes	none	100000	17	100	100
GCA_019775485.1	fung:basidiomycetes	species	100000	17	100	100
GCA_019775485.1	fung:basidiomycetes	none	10000	170	100	100
GCA_019775485.1	fung:basidiomycetes	species	10000	170	90	100
GCA_019775485.1	fung:basidiomycetes	none	1000	1700	98.588	100
GCA_019775485.1	fung:basidiomycetes	species	1000	1700	34.118	100
GCA_020581365.1	fung:basidiomycetes	none	100000	10	100	100
GCA_020581365.1	fung:basidiomycetes	species	100000	10	100	100
GCA_020581365.1	fung:basidiomycetes	none	10000	100	100	100
GCA_020581365.1	fung:basidiomycetes	species	10000	100	99	100
GCA_020581365.1	fung:basidiomycetes	none	1000	1000	97.9	100
GCA_020581365.1	fung:basidiomycetes	species	1000	1000	57.2	100
GCA_022606095.1	fung:basidiomycetes	none	100000	148	100	100
GCA_022606095.1	fung:basidiomycetes	species	100000	148	99.324	100
GCA_022606095.1	fung:basidiomycetes	none	10000	1480	99.392	100
GCA_022606095.1	fung:basidiomycetes	species	10000	1480	84.527	100
GCA_022606095.1	fung:basidiomycetes	none	1000	14800	91.345	99.993
GCA_022606095.1	fung:basidiomycetes	species	1000	14800	39.007	100
GCA_022817875.1	fung:basidiomycetes	none	100000	171	100	100
GCA_022817875.1	fung:basidiomycetes	species	100000	171	87.135	100
GCA_022817875.1	fung:basidiomycetes	none	10000	1710	98.596	100
GCA_022817875.1	fung:basidiomycetes	species	10000	1710	61.404	100
GCA_022817875.1	fung:basidiomycetes	none	1000	17100	67.199	99.988
GCA_022817875.1	fung:basidiomycetes	species	1000	17100	21.626	100
GCA_023628095.1	fung:basidiomycetes	none	100000	21	100	100
GCA_023628095.1	fung:basidiomycetes	species	100000	21	100	100
GCA_023628095.1	fung:basidiomycetes	none	10000	210	100	100
GCA_023628095.1	fung:basidiomycetes	species	10000	210	87.143	100
GCA_023628095.1	fung:basidiomycetes	none	1000	2100	100	100
GCA_023628095.1	fung:basidiomycetes	species	1000	2100	36.381	100
GCA_023628135.1	fung:basidiomycetes	none	100000	12	100	100
GCA_023628135.1	fung:basidiomycetes	species	100000	12	100	100
GCA_023628135.1	fung:basidiomycetes	none	10000	120	100	100
GCA_023628135.1	fung:basidiomycetes	species	10000	120	99.167	100
GCA_023628135.1	fung:basidiomycetes	none	1000	1200	100	100
GCA_023628135.1	fung:basidiomycetes	species	1000	1200	69.417	100
GCA_023629955.1	fung:basidiomycetes	none	100000	72	100	100
GCA_023629955.1	fung:basidiomycetes	species	100000	72	100	100
GCA_023629955.1	fung:basidiomycetes	none	10000	720	99.861	100
GCA_023629955.1	fung:basidiomycetes	species	10000	720	99.722	100
GCA_023629955.1	fung:basidiomycetes	none	1000	7200	99.556	100
GCA_023629955.1	fung:basidiomycetes	species	1000	7200	78.778	100
GCA_024498975.1	fung:basidiomycetes	none	100000	65	100	100
GCA_024498975.1	fung:basidiomycetes	species	100000	65	100	100
GCA_024498975.1	fung:basidiomycetes	none	10000	650	100	100
GCA_024498975.1	fung:basidiomycetes	species	10000	650	100	100
GCA_024498975.1	fung:basidiomycetes	none	1000	6500	99.8	100
GCA_024498975.1	fung:basidiomycetes	species	1000	6500	61.6	100
GCA_024722335.1	fung:basidiomycetes	none	100000	403	100	100
GCA_024722335.1	fung:basidiomycetes	species	100000	403	52.357	100
GCA_024722335.1	fung:basidiomycetes	none	10000	4030	99.777	100
GCA_024722335.1	fung:basidiomycetes	species	10000	4030	49.479	100
GCA_024722335.1	fung:basidiomycetes	none	1000	40300	97.734	100
GCA_024722335.1	fung:basidiomycetes	species	1000	40300	19.151	100
GCA_025093545.1	fung:basidiomycetes	none	100000	289	100	100
GCA_025093545.1	fung:basidiomycetes	species	100000	289	98.27	100
GCA_025093545.1	fung:basidiomycetes	none	10000	2890	99.308	100
GCA_025093545.1	fung:basidiomycetes	species	10000	2890	87.751	100
GCA_025093545.1	fung:basidiomycetes	none	1000	28900	90.048	100
GCA_025093545.1	fung:basidiomycetes	species	1000	28900	42.938	100
GCA_025201825.1	fung:basidiomycetes	none	100000	958	99.791	100
GCA_025201825.1	fung:basidiomycetes	species	100000	958	0.209	100
GCA_025201825.1	fung:basidiomycetes	none	10000	9580	75.543	100
GCA_025201825.1	fung:basidiomycetes	species	10000	9580	2.317	100
GCA_025201825.1	fung:basidiomycetes	none	1000	95800	49.307	100
GCA_025201825.1	fung:basidiomycetes	species	1000	95800	6.522	99.999
GCA_025502605.1	fung:basidiomycetes	none	100000	169	100	100
GCA_025502605.1	fung:basidiomycetes	species	100000	169	100	100
GCA_025502605.1	fung:basidiomycetes	none	10000	1690	99.822	100
GCA_025502605.1	fung:basidiomycetes	species	10000	1690	97.751	100
GCA_025502605.1	fung:basidiomycetes	none	1000	16900	99.036	100
GCA_025502605.1	fung:basidiomycetes	species	1000	16900	60.858	100
GCA_025815895.1	fung:basidiomycetes	none	100000	435	100	100
GCA_025815895.1	fung:basidiomycetes	species	100000	435	72.414	100
GCA_025815895.1	fung:basidiomycetes	none	10000	4350	99.724	100
GCA_025815895.1	fung:basidiomycetes	species	10000	4350	65.678	100
GCA_025815895.1	fung:basidiomycetes	none	1000	43500	98.041	100
GCA_025815895.1	fung:basidiomycetes	species	1000	43500	36.184	100
GCA_026213095.1	fung:basidiomycetes	none	100000	1457	100	100
GCA_026213095.1	fung:basidiomycetes	species	100000	1457	31.64	100
GCA_026213095.1	fung:basidiomycetes	none	10000	14570	99.979	100
GCA_026213095.1	fung:basidiomycetes	species	10000	14570	40.357	99.986
GCA_026213095.1	fung:basidiomycetes	none	1000	145700	99.342	100
GCA_026213095.1	fung:basidiomycetes	species	1000	145700	17.357	99.99
GCA_026258425.1	fung:basidiomycetes	none	100000	403	100	100
GCA_026258425.1	fung:basidiomycetes	species	100000	403	99.007	100
GCA_026258425.1	fung:basidiomycetes	none	10000	4030	99.851	100
GCA_026258425.1	fung:basidiomycetes	species	10000	4030	92.084	100
GCA_026258425.1	fung:basidiomycetes	none	1000	40300	97.067	100
GCA_026258425.1	fung:basidiomycetes	species	1000	40300	53.017	100
GCA_900100905.1	fung:basidiomycetes	none	100000	139	100	100
GCA_900100905.1	fung:basidiomycetes	species	100000	139	100	100
GCA_900100905.1	fung:basidiomycetes	none	10000	1390	100	100
GCA_900100905.1	fung:basidiomycetes	species	10000	1390	100	100
GCA_900100905.1	fung:basidiomycetes	none	1000	13900	99.942	100
GCA_900100905.1	fung:basidiomycetes	species	1000	13900	98.367	100
GCA_900260175.1	fung:basidiomycetes	none	100000	23	100	100
GCA_900260175.1	fung:basidiomycetes	species	100000	23	100	100
GCA_900260175.1	fung:basidiomycetes	none	10000	230	100	100
GCA_900260175.1	fung:basidiomycetes	species	10000	230	91.739	100
GCA_900260175.1	fung:basidiomycetes	none	1000	2300	99.87	100
GCA_900260175.1	fung:basidiomycetes	species	1000	2300	37.087	100
GCA_900322835.1	fung:basidiomycetes	none	100000	54	100	100
GCA_900322835.1	fung:basidiomycetes	species	100000	54	100	100
GCA_900322835.1	fung:basidiomycetes	none	10000	540	100	100
GCA_900322835.1	fung:basidiomycetes	species	10000	540	100	100
GCA_900322835.1	fung:basidiomycetes	none	1000	5400	99.815	100
GCA_900322835.1	fung:basidiomycetes	species	1000	5400	81.481	100
GCA_902501225.1	fung:basidiomycetes	none	100000	46	100	100
GCA_902501225.1	fung:basidiomycetes	species	100000	46	100	100
GCA_902501225.1	fung:basidiomycetes	none	10000	460	99.348	100
GCA_902501225.1	fung:basidiomycetes	species	10000	460	99.348	100
GCA_902501225.1	fung:basidiomycetes	none	1000	4600	89.761	99.978
GCA_902501225.1	fung:basidiomycetes	species	1000	4600	86.065	99.978
GCA_902702905.1	fung:basidiomycetes	none	100000	8641	100	100
GCA_902702905.1	fung:basidiomycetes	species	100000	8641	0.046	100
GCA_902702905.1	fung:basidiomycetes	none	10000	86410	99.904	100
GCA_902702905.1	fung:basidiomycetes	species	10000	86410	2.227	100
GCA_902702905.1	fung:basidiomycetes	none	1000	864100	98.995	100
GCA_902702905.1	fung:basidiomycetes	species	1000	864100	6.026	99.996
GCF_025882075.1	fung:basidiomycetes	none	100000	175	100	100
GCF_025882075.1	fung:basidiomycetes	species	100000	175	99.429	100
GCF_025882075.1	fung:basidiomycetes	none	10000	1750	100	100
GCF_025882075.1	fung:basidiomycetes	species	10000	1750	86.857	100
GCF_025882075.1	fung:basidiomycetes	none	1000	17500	98.726	100
GCF_025882075.1	fung:basidiomycetes	species	1000	17500	31.623	100
GCF_026914185.1	fung:basidiomycetes	none	100000	1219	100	100
GCF_026914185.1	fung:basidiomycetes	species	100000	1219	57.834	100
GCF_026914185.1	fung:basidiomycetes	none	10000	12190	99.943	100
GCF_026914185.1	fung:basidiomycetes	species	10000	12190	47.137	100
GCF_026914185.1	fung:basidiomycetes	none	1000	121900	98.776	99.999
GCF_026914185.1	fung:basidiomycetes	species	1000	121900	27.635	100
GCA_000982675.1	fung:budding yeasts	none	100000	71	100	100
GCA_000982675.1	fung:budding yeasts	species	100000	71	100	100
GCA_000982675.1	fung:budding yeasts	none	10000	710	100	100
GCA_000982675.1	fung:budding yeasts	species	10000	710	99.014	100
GCA_000982675.1	fung:budding yeasts	none	1000	7100	99.31	100
GCA_000982675.1	fung:budding yeasts	species	1000	7100	74.493	100
GCA_001515485.2	fung:budding yeasts	none	100000	20	100	100
GCA_001515485.2	fung:budding yeasts	species	100000	20	100	100
GCA_001515485.2	fung:budding yeasts	none	10000	200	100	100
GCA_001515485.2	fung:budding yeasts	species	10000	200	100	100
GCA_001515485.2	fung:budding yeasts	none	1000	2000	99.95	100
GCA_001515485.2	fung:budding yeasts	species	1000	2000	99.95	100
GCA_001599215.1	fung:budding yeasts	none	100000	86	100	100
GCA_001599215.1	fung:budding yeasts	species	100000	86	98.837	100
GCA_001599215.1	fung:budding yeasts	none	10000	860	100	100
GCA_001599215.1	fung:budding yeasts	species	10000	860	76.047	100
GCA_001599215.1	fung:budding yeasts	none	1000	8600	99.779	100
GCA_001599215.1	fung:budding yeasts	species	1000	8600	23.523	100
GCA_001661325.1	fung:budding yeasts	none	100000	73	100	100
GCA_001661325.1	fung:budding yeasts	species	100000	73	100	100
GCA_001661325.1	fung:budding yeasts	none	10000	730	100	100
GCA_001661325.1	fung:budding yeasts	species	10000	730	99.863	100
GCA_001661325.1	fung:budding yeasts	none	1000	7300	100	100
GCA_001661325.1	fung:budding yeasts	species	1000	7300	88.178	100
GCA_001747055.1	fung:budding yeasts	none	100000	48	100	100
GCA_001747055.1	fung:budding yeasts	species	100000	48	100	100
GCA_001747055.1	fung:budding yeasts	none	10000	480	100	100
GCA_001747055.1	fung:budding yeasts	species	10000	480	100	100
GCA_001747055.1	fung:budding yeasts	none	1000	4800	99.958	100
GCA_001747055.1	fung:budding yeasts	species	1000	4800	86.875	100
GCA_002118155.1	fung:budding yeasts	none	100000	136	100	100
GCA_002118155.1	fung:budding yeasts	species	100000	136	100	100
GCA_002118155.1	fung:budding yeasts	none	10000	1360	99.926	100
GCA_002118155.1	fung:budding yeasts	species	10000	1360	99.926	100
GCA_002118155.1	fung:budding yeasts	none	1000	13600	86.691	100
GCA_002118155.1	fung:budding yeasts	species	1000	13600	86.132	100
GCA_002370315.1	fung:budding yeasts	none	100000	12	100	100
GCA_002370315.1	fung:budding yeasts	species	100000	12	100	100
GCA_002370315.1	fung:budding yeasts	none	10000	120	100	100
GCA_002370315.1	fung:budding yeasts	species	10000	120	99.167	100
GCA_002370315.1	fung:budding yeasts	none	1000	1200	99.75	100
GCA_002370315.1	fung:budding yeasts	species	1000	1200	95.417	100
GCA_003243075.1	fung:budding yeasts	none	100000	22	100	100
GCA_003243075.1	fung:budding yeasts	species	100000	22	100	100
GCA_003243075.1	fung:budding yeasts	none	10000	220	100	100
GCA_003243075.1	fung:budding yeasts	species	10000	220	99.545	100
GCA_003243075.1	fung:budding yeasts	none	1000	2200	100	100
GCA_003243075.1	fung:budding yeasts	species	1000	2200	89	100
GCA_003243135.1	fung:budding yeasts	none	100000	11	100	100
GCA_003243135.1	fung:budding yeasts	species	100000	11	100	100
GCA_003243135.1	fung:budding yeasts	none	10000	110	100	100
GCA_003243135.1	fung:budding yeasts	species	10000	110	100	100
GCA_003243135.1	fung:budding yeasts	none	1000	1100	100	100
GCA_003243135.1	fung:budding yeasts	species	1000	1100	81.909	100
GCA_003671565.1	fung:budding yeasts	none	100000	11	100	100
GCA_003671565.1	fung:budding yeasts	species	100000	11	100	100
GCA_003671565.1	fung:budding yeasts	none	10000	110	100	100
GCA_003671565.1	fung:budding yeasts	species	10000	110	100	100
GCA_003671565.1	fung:budding yeasts	none	1000	1100	99.909	100
GCA_003671565.1	fung:budding yeasts	species	1000	1100	55.182	100
GCA_003705255.2	fung:budding yeasts	none	100000	45	100	100
GCA_003705255.2	fung:budding yeasts	species	100000	45	100	100
GCA_003705255.2	fung:budding yeasts	none	10000	450	100	100
GCA_003705255.2	fung:budding yeasts	species	10000	450	99.778	100
GCA_003705255.2	fung:budding yeasts	none	1000	4500	100	100
GCA_003705255.2	fung:budding yeasts	species	1000	4500	91.489	100
GCA_003706965.1	fung:budding yeasts	none	100000	56	100	100
GCA_003706965.1	fung:budding yeasts	species	100000	56	100	100
GCA_003706965.1	fung:budding yeasts	none	10000	560	100	100
GCA_003706965.1	fung:budding yeasts	species	10000	560	63.036	100
GCA_003706965.1	fung:budding yeasts	none	1000	5600	99.911	100
GCA_003706965.1	fung:budding yeasts	species	1000	5600	18.464	99.982
GCA_003708665.2	fung:budding yeasts	none	100000	20	100	100
GCA_003708665.2	fung:budding yeasts	species	100000	20	100	100
GCA_003708665.2	fung:budding yeasts	none	10000	200	100	100
GCA_003708665.2	fung:budding yeasts	species	10000	200	100	100
GCA_003708665.2	fung:budding yeasts	none	1000	2000	99.8	100
GCA_003708665.2	fung:budding yeasts	species	1000	2000	97.35	100
GCA_004124965.1	fung:budding yeasts	none	100000	21	100	100
GCA_004124965.1	fung:budding yeasts	species	100000	21	90.476	100
GCA_004124965.1	fung:budding yeasts	none	10000	210	100	100
GCA_004124965.1	fung:budding yeasts	species	10000	210	61.429	100
GCA_004124965.1	fung:budding yeasts	none	1000	2100	99.429	100
GCA_004124965.1	fung:budding yeasts	species	1000	2100	16.524	100
GCA_007993695.1	fung:budding yeasts	none	100000	107	100	100
GCA_007993695.1	fung:budding yeasts	species	100000	107	100	100
GCA_007993695.1	fung:budding yeasts	none	10000	1070	99.907	100
GCA_007993695.1	fung:budding yeasts	species	10000	1070	99.346	99.907
GCA_007993695.1	fung:budding yeasts	none	1000	10700	98.664	100
GCA_007993695.1	fung:budding yeasts	species	1000	10700	68.15	99.991
GCA_009805765.1	fung:budding yeasts	none	100000	13	100	100
GCA_009805765.1	fung:budding yeasts	species	100000	13	100	100
GCA_009805765.1	fung:budding yeasts	none	10000	130	100	100
GCA_009805765.1	fung:budding yeasts	species	10000	130	100	100
GCA_009805765.1	fung:budding yeasts	none	1000	1300	99.923	100
GCA_009805765.1	fung:budding yeasts	species	1000	1300	89	100
GCA_011316035.2	fung:budding yeasts	none	100000	86	100	100
GCA_011316035.2	fung:budding yeasts	species	100000	86	100	100
GCA_011316035.2	fung:budding yeasts	none	10000	860	100	100
GCA_011316035.2	fung:budding yeasts	species	10000	860	98.721	100
GCA_011316035.2	fung:budding yeasts	none	1000	8600	99.826	100
GCA_011316035.2	fung:budding yeasts	species	1000	8600	75.465	100
GCA_015708725.1	fung:budding yeasts	none	100000	37	100	100
GCA_015708725.1	fung:budding yeasts	species	100000	37	100	100
GCA_015708725.1	fung:budding yeasts	none	10000	370	100	100
GCA_015708725.1	fung:budding yeasts	species	10000	370	97.838	100
GCA_015708725.1	fung:budding yeasts	none	1000	3700	99.838	100
GCA_015708725.1	fung:budding yeasts	species	1000	3700	45.243	100
GCA_017654755.1	fung:budding yeasts	none	100000	14	100	100
GCA_017654755.1	fung:budding yeasts	species	100000	14	100	100
GCA_017654755.1	fung:budding yeasts	none	10000	140	100	100
GCA_017654755.1	fung:budding yeasts	species	10000	140	95.714	100
GCA_017654755.1	fung:budding yeasts	none	1000	1400	99.786	100
GCA_017654755.1	fung:budding yeasts	species	1000	1400	31.786	100
GCA_019332025.1	fung:budding yeasts	none	100000	107	100	100
GCA_019332025.1	fung:budding yeasts	species	100000	107	100	100
GCA_019332025.1	fung:budding yeasts	none	10000	1070	99.907	100
GCA_019332025.1	fung:budding yeasts	species	10000	1070	99.907	100
GCA_019332025.1	fung:budding yeasts	none	1000	10700	99.514	100
GCA_019332025.1	fung:budding yeasts	species	1000	10700	99.486	100
GCA_020623615.1	fung:budding yeasts	none	100000	74	100	100
GCA_020623615.1	fung:budding yeasts	species	100000	74	95.946	100
GCA_020623615.1	fung:budding yeasts	none	10000	740	100	100
GCA_020623615.1	fung:budding yeasts	species	10000	740	58.919	100
GCA_020623615.1	fung:budding yeasts	none	1000	7400	99.73	100
GCA_020623615.1	fung:budding yeasts	species	1000	7400	19.284	100
GCA_021535285.1	fung:budding yeasts	none	100000	89	100	100
GCA_021535285.1	fung:budding yeasts	species	100000	89	100	100
GCA_021535285.1	fung:budding yeasts	none	10000	890	100	100
GCA_021535285.1	fung:budding yeasts	species	10000	890	99.888	100
GCA_021535285.1	fung:budding yeasts	none	1000	8900	99.787	100
GCA_021535285.1	fung:budding yeasts	species	1000	8900	92.079	100
GCA_022577575.1	fung:budding yeasts	none	100000	24	100	100
GCA_022577575.1	fung:budding yeasts	species	100000	24	100	100
GCA_022577575.1	fung:budding yeasts	none	10000	240	100	100
GCA_022577575.1	fung:budding yeasts	species	10000	240	99.583	100
GCA_022577575.1	fung:budding yeasts	none	1000	2400	99.833	100
GCA_022577575.1	fung:budding yeasts	species	1000	2400	68.917	100
GCA_023623315.1	fung:budding yeasts	none	100000	60	100	100
GCA_023623315.1	fung:budding yeasts	species	100000	60	100	100
GCA_023623315.1	fung:budding yeasts	none	10000	600	100	100
GCA_023623315.1	fung:budding yeasts	species	10000	600	99.167	100
GCA_023623315.1	fung:budding yeasts	none	1000	6000	99.967	100
GCA_023623315.1	fung:budding yeasts	species	1000	6000	43.417	100
GCA_023628995.1	fung:budding yeasts	none	100000	58	100	100
GCA_023628995.1	fung:budding yeasts	species	100000	58	82.759	100
GCA_023628995.1	fung:budding yeasts	none	10000	580	99.828	100
GCA_023628995.1	fung:budding yeasts	species	10000	580	50	100
GCA_023628995.1	fung:budding yeasts	none	1000	5800	99.879	100
GCA_023628995.1	fung:budding yeasts	species	1000	5800	16.345	99.983
GCA_025531665.1	fung:budding yeasts	none	100000	37	100	100
GCA_025531665.1	fung:budding yeasts	species	100000	37	100	100
GCA_025531665.1	fung:budding yeasts	none	10000	370	100	100
GCA_025531665.1	fung:budding yeasts	species	10000	370	100	100
GCA_025531665.1	fung:budding yeasts	none	1000	3700	100	100
GCA_025531665.1	fung:budding yeasts	species	1000	3700	77.73	100
GCA_900186115.1	fung:budding yeasts	none	100000	123	100	100
GCA_900186115.1	fung:budding yeasts	species	100000	123	100	100
GCA_900186115.1	fung:budding yeasts	none	10000	1230	100	100
GCA_900186115.1	fung:budding yeasts	species	10000	1230	98.537	100
GCA_900186115.1	fung:budding yeasts	none	1000	12300	99.504	100
GCA_900186115.1	fung:budding yeasts	species	1000	12300	63.805	100
GCA_900411385.1	fung:budding yeasts	none	100000	139	100	100
GCA_900411385.1	fung:budding yeasts	species	100000	139	100	100
GCA_900411385.1	fung:budding yeasts	none	10000	1390	100	100
GCA_900411385.1	fung:budding yeasts	species	10000	1390	100	100
GCA_900411385.1	fung:budding yeasts	none	1000	13900	98.072	100
GCA_900411385.1	fung:budding yeasts	species	1000	13900	93.676	100
GCA_900519035.1	fung:budding yeasts	none	100000	85	100	100
GCA_900519035.1	fung:budding yeasts	species	100000	85	98.824	100
GCA_900519035.1	fung:budding yeasts	none	10000	850	100	100
GCA_900519035.1	fung:budding yeasts	species	10000	850	92.706	100
GCA_900519035.1	fung:budding yeasts	none	1000	8500	99.859	100
GCA_900519035.1	fung:budding yeasts	species	1000	8500	61.424	100
GCA_903987035.1	fung:budding yeasts	none	100000	67	100	100
GCA_903987035.1	fung:budding yeasts	species	100000	67	100	100
GCA_903987035.1	fung:budding yeasts	none	10000	670	100	100
GCA_903987035.1	fung:budding yeasts	species	10000	670	99.851	100
GCA_903987035.1	fung:budding yeasts	none	1000	6700	99.881	100
GCA_903987035.1	fung:budding yeasts	species	1000	6700	78.597	100
GCA_931304085.1	fung:budding yeasts	none	100000	10	100	100
GCA_931304085.1	fung:budding yeasts	species	100000	10	100	100
GCA_931304085.1	fung:budding yeasts	none	10000	100	100	100
GCA_931304085.1	fung:budding yeasts	species	10000	100	100	100
GCA_931304085.1	fung:budding yeasts	none	1000	1000	100	100
GCA_931304085.1	fung:budding yeasts	species	1000	1000	64	100
GCA_020617735.1	fung:chytrids	none	100000	20	100	100
GCA_020617735.1	fung:chytrids	species	100000	20	0	100
GCA_020617735.1	fung:chytrids	none	10000	200	100	100
GCA_020617735.1	fung:chytrids	species	10000	200	7.5	100
GCA_020617735.1	fung:chytrids	none	1000	2000	99.5	100
GCA_020617735.1	fung:chytrids	species	1000	2000	6.55	100
GCA_027601485.1	fung:chytrids	none	100000	37	100	100
GCA_027601485.1	fung:chytrids	species	100000	37	100	100
GCA_027601485.1	fung:chytrids	none	10000	370	99.73	100
GCA_027601485.1	fung:chytrids	species	10000	370	97.568	100
GCA_027601485.1	fung:chytrids	none	1000	3700	96.595	100
GCA_027601485.1	fung:chytrids	species	1000	3700	57.514	100
GCF_025526975.1	fung:chytrids	none	100000	110	100	100
GCF_025526975.1	fung:chytrids	species	100000	110	0	100
GCF_025526975.1	fung:chytrids	none	10000	1100	99.182	100
GCF_025526975.1	fung:chytrids	species	10000	1100	4.818	100
GCF_025526975.1	fung:chytrids	none	1000	11000	99.618	100
GCF_025526975.1	fung:chytrids	species	1000	11000	7.964	100
GCF_025602895.1	fung:chytrids	none	100000	140	98.571	100
GCF_025602895.1	fung:chytrids	species	100000	140	0	100
GCF_025602895.1	fung:chytrids	none	10000	1400	98.5	100
GCF_025602895.1	fung:chytrids	species	10000	1400	0.929	100
GCF_025602895.1	fung:chytrids	none	1000	14000	99.736	100
GCF_025602895.1	fung:chytrids	species	1000	14000	1.55	100
GCA_000149305.1	fung:fungi	none	100000	297	100	100
GCA_000149305.1	fung:fungi	species	100000	297	100	100
GCA_000149305.1	fung:fungi	none	10000	2970	100	100
GCA_000149305.1	fung:fungi	species	10000	2970	100	100
GCA_000149305.1	fung:fungi	none	1000	29700	99.785	100
GCA_000149305.1	fung:fungi	species	1000	29700	97.448	100
GCA_000696955.1	fung:fungi	none	100000	34	100	100
GCA_000696955.1	fung:fungi	species	100000	34	100	100
GCA_000696955.1	fung:fungi	none	10000	340	100	100
GCA_000696955.1	fung:fungi	species	10000	340	99.706	100
GCA_000696955.1	fung:fungi	none	1000	3400	99.912	100
GCA_000696955.1	fung:fungi	species	1000	3400	81.265	99.971
GCA_000697415.1	fung:fungi	none	100000	120	100	100
GCA_000697415.1	fung:fungi	species	100000	120	100	100
GCA_000697415.1	fung:fungi	none	10000	1200	99.833	100
GCA_000697415.1	fung:fungi	species	10000	1200	97.917	99.917
GCA_000697415.1	fung:fungi	none	1000	12000	94.983	100
GCA_000697415.1	fung:fungi	species	1000	12000	36.892	99.942
GCA_001599635.1	fung:fungi	none	100000	90	100	100
GCA_001599635.1	fung:fungi	species	100000	90	100	100
GCA_001599635.1	fung:fungi	none	10000	900	100	100
GCA_001599635.1	fung:fungi	species	10000	900	89.667	100
GCA_001599635.1	fung:fungi	none	1000	9000	97.533	99.989
GCA_001599635.1	fung:fungi	species	1000	9000	39.211	100
GCA_001638945.1	fung:fungi	none	100000	326	100	100
GCA_001638945.1	fung:fungi	species	100000	326	100	100
GCA_001638945.1	fung:fungi	none	10000	3260	100	100
GCA_001638945.1	fung:fungi	species	10000	3260	96.012	100
GCA_001638945.1	fung:fungi	none	1000	32600	99.445	100
GCA_001638945.1	fung:fungi	species	1000	32600	71.549	99.997
GCA_001651415.1	fung:fungi	none	100000	49	100	100
GCA_001651415.1	fung:fungi	species	100000	49	100	100
GCA_001651415.1	fung:fungi	none	10000	490	100	100
GCA_001651415.1	fung:fungi	species	10000	490	99.796	100
GCA_001651415.1	fung:fungi	none	1000	4900	99.082	100
GCA_001651415.1	fung:fungi	species	1000	4900	80.286	100
GCA_023629915.1	fung:fungi	none	100000	12	100	100
GCA_023629915.1	fung:fungi	species	100000	12	100	100
GCA_023629915.1	fung:fungi	none	10000	120	100	100
GCA_023629915.1	fung:fungi	species	10000	120	100	100
GCA_023629915.1	fung:fungi	none	1000	1200	100	100
GCA_023629915.1	fung:fungi	species	1000	1200	92.167	100
GCA_024294565.1	fung:fungi	none	100000	130	100	100
GCA_024294565.1	fung:fungi	species	100000	130	100	100
GCA_024294565.1	fung:fungi	none	10000	1300	100	100
GCA_024294565.1	fung:fungi	species	10000	1300	95.308	100
GCA_024294565.1	fung:fungi	none	1000	13000	98.723	100
GCA_024294565.1	fung:fungi	species	1000	13000	51.023	100
GCA_025531835.1	fung:fungi	none	100000	62	100	100
GCA_025531835.1	fung:fungi	species	100000	62	100	100
GCA_025531835.1	fung:fungi	none	10000	620	100	100
GCA_025531835.1	fung:fungi	species	10000	620	89.677	100
GCA_025531835.1	fung:fungi	none	1000	6200	99.823	100
GCA_025531835.1	fung:fungi	species	1000	6200	55.145	100
GCF_025528875.1	fung:fungi	none	100000	254	100	100
GCF_025528875.1	fung:fungi	species	100000	254	96.85	100
GCF_025528875.1	fung:fungi	none	10000	2540	99.882	100
GCF_025528875.1	fung:fungi	species	10000	2540	70.551	100
GCF_025528875.1	fung:fungi	none	1000	25400	99.811	100
GCF_025528875.1	fung:fungi	species	1000	25400	27.067	100
GCF_025766255.1	fung:fungi	none	100000	30	100	100
GCF_025766255.1	fung:fungi	species	100000	30	100	100
GCF_025766255.1	fung:fungi	none	10000	300	100	100
GCF_025766255.1	fung:fungi	species	10000	300	73.333	100
GCF_025766255.1	fung:fungi	none	1000	3000	99.833	100
GCF_025766255.1	fung:fungi	species	1000	3000	35.3	99.967
GCA_002149895.1	plnt:green algae	none	100000	82	100	100
GCA_002149895.1	plnt:green algae	species	100000	82	100	100
GCA_002149895.1	plnt:green algae	none	10000	820	98.902	100
GCA_002149895.1	plnt:green algae	species	10000	820	96.463	100
GCA_002149895.1	plnt:green algae	none	1000	8200	95.402	99.988
GCA_002149895.1	plnt:green algae	species	1000	8200	87.939	99.988
GCA_003117035.1	plnt:green algae	none	100000	389	100	100
GCA_003117035.1	plnt:green algae	species	100000	389	10.283	100
GCA_003117035.1	plnt:green algae	none	10000	3890	99.177	100
GCA_003117035.1	plnt:green algae	species	10000	3890	20.746	100
GCA_003117035.1	plnt:green algae	none	1000	38900	99.411	100
GCA_003117035.1	plnt:green algae	species	1000	38900	9.229	100
GCA_003117095.1	plnt:green algae	none	100000	216	100	100
GCA_003117095.1	plnt:green algae	species	100000	216	6.019	100
GCA_003117095.1	plnt:green algae	none	10000	2160	99.398	100
GCA_003117095.1	plnt:green algae	species	10000	2160	17.222	100
GCA_003117095.1	plnt:green algae	none	1000	21600	99.412	100
GCA_003117095.1	plnt:green algae	species	1000	21600	8.806	100
GCA_004138255.1	plnt:green algae	none	100000	275	100	100
GCA_004138255.1	plnt:green algae	species	100000	275	1.091	100
GCA_004138255.1	plnt:green algae	none	10000	2750	99.455	100
GCA_004138255.1	plnt:green algae	species	10000	2750	11.491	100
GCA_004138255.1	plnt:green algae	none	1000	27500	99.175	100
GCA_004138255.1	plnt:green algae	species	1000	27500	9.196	100
GCA_019202925.1	plnt:green algae	none	100000	155	100	100
[truncated: 4,200 more rows]

## Sheet: TableS3
superkingdom	filter	assemblies	fragment_count	truepositive_ct	falsenegative_ct	review_ct	review_pct	virus_ct	virus_pct	samekng_ct	samekng_pct	diffkng_ct	diffkng_pct	noncontam_ct	noncontam_pct
prok	none	663	2380600	2267009	113591	3033	0.0267011	6577	0.0579007	13719	0.120775	73	0.000642657	90189	0.79398
prok	species	663	2380600	1981912	398688	9574	0.0240138	9326	0.0233917	25579	0.0641579	376	0.000943093	353833	0.887493
euk	none	370	141738800	139206715	2532085	466763	0.184339	85649	0.0338255	94888	0.0374743	2631	0.00103906	1882154	0.743322
euk	species	370	141738800	55937858	85800942	9701590	0.113071	460402	0.00536593	2307366	0.0268921	32320	0.000376686	73299264	0.854294
filter	whether same species taxids were excluded. none = no taxids excluded. species = same species taxids excluded
review	sequences called as REVIEW in the GX contamination report assigned the proper contaminant taxonomy but with subthreshold alignment coverage
virus	sequences assigned prokaryote virus in prokaryote genomes and eukaryote virus in eukaryote genomes
samekng	sequences assigned as contaminant by GX but the taxonomic classification is wrong and is the same kingdom grouping
diffkng	sequences assigned as contaminant by GX but the taxonomic classification is wrong and is in a different kingdom grouping
noncontam	sequences assigned as non-contaminant
percentages calculated by dividing counts for each false negative category by the total counts of false negatives

## Sheet: TableS4
Eukaryotes
filter	assembly id	sequence id:range	gx start pos	gx end post	length	gx action	gx contam div	gx contam cvg	gx contam toptax	category
none	GCA_011032805.1	CP048841.1:62599500-62699499	1	1059	100000	TRIM	plnt:plants	48	n/a	false positive
none	GCA_011032805.1	CP048847.1:24051432-24151431	1	1907	100000	TRIM	fung:ascomycetes	39	Trichoderma virens	false positive
none	GCA_011033045.2	CM050455.1:87963513-88063512	1	100000	100000	EXCLUDE	prok:g-proteobacteria	98	Enterobacter cancerogenus	true positive
none	GCA_011033045.2	CM050462.1:20890636-20990635	1	100000	100000	EXCLUDE	prok:g-proteobacteria	90	Serratia marcescens	true positive
none	GCA_024712935.1	CM045695.1:74637398-74737397	1	100000	100000	EXCLUDE	prok:mycoplasmas	54	Spiroplasma tabanidicola	true positive
none	GCA_024712935.1	CM045700.1:63561093-63661092	1	100000	100000	EXCLUDE	prok:mycoplasmas	46	Spiroplasma monobiae	true positive
none	GCA_026770255.1	CM049159.1:51358095-51458094	1	100000	100000	EXCLUDE	prok:g-proteobacteria	99	Buchnera aphidicola	true positive
none	GCA_026770255.1	CM049159.1:51458095-51558094	1	100000	100000	EXCLUDE	prok:g-proteobacteria	99	Buchnera aphidicola	true positive
none	GCA_026770255.1	CM049159.1:51636501-51736500	1	100000	100000	EXCLUDE	prok:g-proteobacteria	99	Buchnera aphidicola	true positive
none	GCA_026770255.1	CM049159.1:51736501-51836500	1	100000	100000	EXCLUDE	prok:g-proteobacteria	99	Buchnera aphidicola	true positive
none	GCA_026770255.1	CM049159.1:51836501-51936500	1	100000	100000	EXCLUDE	prok:g-proteobacteria	100	Buchnera aphidicola	true positive
none	GCA_902499525.1	CABVML010000001.1:44002162-44102161	1	100000	100000	EXCLUDE	prok:g-proteobacteria	100	Buchnera aphidicola	true positive
none	GCA_902499525.1	CABVML010000001.1:44102162-44202161	1	100000	100000	EXCLUDE	prok:g-proteobacteria	100	Buchnera aphidicola	true positive
none	GCA_902499525.1	CABVML010000001.1:44202162-44302161	1	100000	100000	EXCLUDE	prok:g-proteobacteria	100	Buchnera aphidicola	true positive
none	GCA_902499525.1	CABVML010000001.1:44302162-44402161	1	100000	100000	EXCLUDE	prok:g-proteobacteria	100	Buchnera aphidicola	true positive
none	GCA_902499525.1	CABVML010000001.1:44402162-44502161	1	100000	100000	EXCLUDE	prok:g-proteobacteria	100	Buchnera aphidicola	true positive
species	GCA_002966995.1	PTTO01000166.1:5400001-5500000	1	1739	100000	TRIM	prok:high GC Gram+	17	n/a	false positive
species	GCA_004320505.1	AP015034.1:53940192-54040191	1	552	100000	TRIM	anml:insects	89	n/a	false positive
species	GCA_004320505.1	AP015042.1:3517996-3617995	1	747	100000	TRIM	anml:insects	93	Ceratitis capitata	false positive
species	GCA_008636195.1	VXIT01000012.1:408364-508363	84594	86869	100000	FIX	plnt:green algae	94	Trebouxia sp. A1-2	false positive
species	GCA_008636195.1	VXIT01000012.1:1325394-1425393	1	1890	100000	TRIM	plnt:green algae	53	Trebouxia sp. A1-2	false positive
species	GCA_008636195.1	VXIT01000003.1:669760-769759	24327	27295	100000	FIX	plnt:green algae	100	Trebouxia sp. A1-2	false positive
species	GCA_008636195.1	VXIT01000003.1:1169012-1269011	63392	69138	100000	FIX	plnt:green algae	68	Trebouxia sp. A1-2	false positive
species	GCA_008636195.1	VXIT01000003.1:1420476-1520475	98479	100000	100000	TRIM	plnt:green algae	100	Trebouxia sp. A1-2	false positive
species	GCA_008636195.1	VXIT01000003.1:1520476-1620475	1	2624	100000	TRIM	plnt:green algae	100	Trebouxia sp. A1-2	false positive
species	GCA_008636195.1	VXIT01000003.1:1920476-2020475	1	710	100000	TRIM	plnt:green algae	100	Trebouxia sp. A1-2	false positive
species	GCA_008636195.1	VXIT01000004.1:2011707-2111706	46877	49557	100000	FIX	plnt:green algae	98	Trebouxia sp. A1-2	false positive
species	GCA_008636195.1	VXIT01000006.1:1062402-1162401	61957	100000	100000	TRIM	plnt:green algae	20	Trebouxia sp. A1-2	false positive
species	GCA_008636195.1	VXIT01000007.1:689580-789579	60843	65718	100000	FIX	plnt:green algae	100	Trebouxia sp. A1-2	false positive
species	GCA_008636195.1	VXIT01000008.1:500001-600000	49750	51826	100000	FIX	plnt:green algae	100	Trebouxia sp. A1-2	false positive
species	GCA_011033045.2	CM050455.1:87963513-88063512	1	100000	100000	EXCLUDE	prok:g-proteobacteria	98	Enterobacter cancerogenus	true positive
species	GCA_011033045.2	CM050462.1:20890636-20990635	1	100000	100000	EXCLUDE	prok:g-proteobacteria	90	Serratia marcescens	true positive
species	GCA_011100585.1	CM022011.1:6070259-6170258	41054	44906	100000	FIX	fung:ascomycetes	43	Nemania sp. FL0031	false positive
species	GCA_014049915.1	JABVXQ010000012.1:2100001-2200000	98954	100000	100000	TRIM	virs:prokaryotic viruses	29	n/a	false positive
species	GCA_014633355.1	CM025707.1:31066943-31166942	1	7520	100000	TRIM	prok:a-proteobacteria	69	Rhizobium etli	true positive
species	GCA_016509815.2	CM028199.1:55856845-55956844	1	100000	100000	EXCLUDE	anml:fishes	100	Acipenser ruthenus	false positive
species	GCA_016509815.2	CM028199.1:56792035-56892034	1	100000	100000	EXCLUDE	anml:fishes	100	Acipenser ruthenus	false positive
species	GCA_016509815.2	CM028202.1:1-100000	1	20344	100000	REVIEW	anml:fishes	94	Acipenser ruthenus	false positive
species	GCA_016509815.2	CM028204.1:100001-200000	1	100000	100000	EXCLUDE	anml:fishes	83	Acipenser ruthenus	false positive
species	GCA_016509815.2	CM028204.1:200001-300000	1	100000	100000	EXCLUDE	anml:fishes	60	Acipenser ruthenus	false positive
species	GCA_016509815.2	CM028205.1:87900001-88000000	1	100000	100000	EXCLUDE	anml:fishes	100	Acipenser ruthenus	false positive
species	GCA_016509815.2	CM028207.1:1-100000	1	100000	100000	EXCLUDE	anml:fishes	93	Acipenser ruthenus	false positive
species	GCA_016509815.2	CM028207.1:100001-200000	1	60478	100000	REVIEW	anml:fishes	88	Acipenser ruthenus	false positive
species	GCA_016509815.2	CM028208.1:1-100000	1	100000	100000	EXCLUDE	anml:fishes	85	Acipenser ruthenus	false positive
species	GCA_016509815.2	CM028208.1:100001-200000	1	100000	100000	EXCLUDE	anml:fishes	72	Acipenser ruthenus	false positive
species	GCA_016509815.2	CM028212.1:1-100000	1	100000	100000	EXCLUDE	anml:fishes	65	Acipenser ruthenus	false positive
species	GCA_016509815.2	CM028212.1:5316255-5416254	1	100000	100000	EXCLUDE	anml:fishes	98	Acipenser ruthenus	false positive
species	GCA_016509815.2	CM028212.1:5416255-5516254	1	100000	100000	EXCLUDE	anml:fishes	92	Acipenser ruthenus	false positive
species	GCA_016509815.2	CM028212.1:61816255-61916254	1	100000	100000	EXCLUDE	anml:fishes	75	Acipenser ruthenus	false positive
species	GCA_016509815.2	CM028213.1:16800001-16900000	1	100000	100000	EXCLUDE	anml:fishes	100	Acipenser ruthenus	false positive
species	GCA_016509815.2	CM028214.1:15800001-15900000	38309	100000	100000	REVIEW	anml:fishes	87	Acipenser ruthenus	false positive
species	GCA_016509815.2	CM028214.1:15962968-16062967	1	68605	100000	REVIEW	anml:fishes	21	Acipenser ruthenus	false positive
species	GCA_016509815.2	CM028197.1:22100001-22200000	1	100000	100000	EXCLUDE	anml:fishes	100	Acipenser ruthenus	false positive
species	GCA_016509815.2	CM028197.1:33145508-33245507	1	100000	100000	EXCLUDE	anml:fishes	100	Acipenser ruthenus	false positive
species	GCA_016509815.2	CM028197.1:44507745-44607744	1	100000	100000	EXCLUDE	anml:fishes	93	Acipenser ruthenus	false positive
species	GCA_016509815.2	CM028197.1:45507745-45607744	1	100000	100000	EXCLUDE	anml:fishes	90	Acipenser ruthenus	false positive
species	GCA_016509815.2	CM028197.1:45607745-45707744	1	100000	100000	EXCLUDE	anml:fishes	98	Acipenser ruthenus	false positive
species	GCA_016509815.2	CM028197.1:48067039-48167038	1	100000	100000	EXCLUDE	anml:fishes	100	Acipenser ruthenus	false positive
species	GCA_016509815.2	CM028197.1:59997614-60097613	1	100000	100000	EXCLUDE	anml:fishes	100	Acipenser ruthenus	false positive
species	GCA_016509815.2	CM028197.1:62397614-62497613	1	100000	100000	EXCLUDE	anml:fishes	99	Acipenser ruthenus	false positive
species	GCA_016509815.2	CM028197.1:85762477-85862476	1	100000	100000	EXCLUDE	anml:fishes	86	Acipenser ruthenus	false positive
species	GCA_016509815.2	CM028197.1:85862477-85962476	1	100000	100000	EXCLUDE	anml:fishes	97	Acipenser ruthenus	false positive
species	GCA_016509815.2	CM028197.1:112362477-112462476	1	100000	100000	EXCLUDE	anml:fishes	100	Acipenser ruthenus	false positive
species	GCA_016509815.2	CM028197.1:112462477-112562476	1	100000	100000	EXCLUDE	anml:fishes	99	Acipenser ruthenus	false positive
species	GCA_016509815.2	CM028197.1:124713809-124813808	1	100000	100000	EXCLUDE	anml:fishes	93	Acipenser ruthenus	false positive
species	GCA_016509815.2	CM028197.1:124868690-124968689	1	32591	100000	REVIEW	anml:fishes	89	Acipenser ruthenus	false positive
species	GCA_019095935.1	JAHGVF010000001.1:166406-266405	19937	21994	100000	FIX	prok:bacteria	22	Brachyspira intermedia	false positive
species	GCA_019095935.1	JAHGVF010000006.1:573813-673812	1	783	100000	TRIM	fung:fungi	57	Geosiphon pyriformis	false positive
species	GCA_019095935.1	JAHGVF010000049.1:329473-429472	8005	12101	100000	FIX	prst:alveolates	35	Isotricha intestinalis	false positive
species	GCA_019095935.1	JAHGVF010000054.1:910911-1010910	6970	9252	100000	FIX	plnt:plants	71	Durio zibethinus	false positive
species	GCA_022315175.2	JAJHPZ010000291.1:3400001-3500000	98120	98686	100000	FIX	virs:prokaryotic viruses	45	n/a	false positive
species	GCA_022315175.2	JAJHPZ010001522.1:400001-500000	1344	1921	100000	FIX	prst:protists	71	Ichthyophonus hoferi	false positive
species	GCA_022315175.2	JAJHPZ010001530.1:800001-900000	1	617	100000	TRIM	fung:chytrids	93	Neocallimastix californiae	false positive
species	GCA_023935125.1	JAMLEA010000003.1:2200001-2300000	81206	83651	100000	FIX	anml:insects	58	Brachyptera putata	false positive
species	GCA_024703135.1	MU601428.1:5800001-5900000	1	100000	100000	EXCLUDE	anml:fishes	26	Carcharodon carcharias	false positive
species	GCA_026108075.1	CP097819.1:1-100000	1	1494	100000	TRIM	anml:birds	11	n/a	false positive
species	GCA_026108075.1	CP097823.1:1200001-1300000	57394	59762	100000	FIX	prst:alveolates	98	Tetmemena sp. SeJ-2015	false positive
species	GCA_026770255.1	CM049159.1:51358095-51458094	1	100000	100000	EXCLUDE	prok:g-proteobacteria	99	Buchnera aphidicola	true positive
species	GCA_026770255.1	CM049159.1:51458095-51558094	1	100000	100000	EXCLUDE	prok:g-proteobacteria	99	Buchnera aphidicola	true positive
species	GCA_026770255.1	CM049159.1:51636501-51736500	1	100000	100000	EXCLUDE	prok:g-proteobacteria	99	Buchnera aphidicola	true positive
species	GCA_026770255.1	CM049159.1:51736501-51836500	1	100000	100000	EXCLUDE	prok:g-proteobacteria	99	Buchnera aphidicola	true positive
species	GCA_026770255.1	CM049159.1:51836501-51936500	1	100000	100000	EXCLUDE	prok:g-proteobacteria	100	Buchnera aphidicola	true positive
species	GCA_028858725.1	CM054357.1:578352-678351	1	610	100000	TRIM	prok:high GC Gram+	42	n/a	unknown
species	GCA_902499525.1	CABVML010000001.1:44002162-44102161	1	100000	100000	EXCLUDE	prok:g-proteobacteria	100	Buchnera aphidicola	true positive
species	GCA_902499525.1	CABVML010000001.1:44102162-44202161	1	100000	100000	EXCLUDE	prok:g-proteobacteria	100	Buchnera aphidicola	true positive
species	GCA_902499525.1	CABVML010000001.1:44202162-44302161	1	100000	100000	EXCLUDE	prok:g-proteobacteria	100	Buchnera aphidicola	true positive
species	GCA_902499525.1	CABVML010000001.1:44302162-44402161	1	100000	100000	EXCLUDE	prok:g-proteobacteria	100	Buchnera aphidicola	true positive
species	GCA_902499525.1	CABVML010000001.1:44402162-44502161	1	100000	100000	EXCLUDE	prok:g-proteobacteria	100	Buchnera aphidicola	true positive
species	GCA_904067135.1	CAJFDI010000001.1:13856137-13956136	723	1487	100000	FIX	prst:alveolates	40	n/a	false positive
species	GCF_004634155.1	NC_025969.4:14338225-14438224	1	594	100000	TRIM	fung:fungi	47	n/a	false positive
species	GCF_004634155.1	NC_025975.4:20568784-20668783	962	1526	100000	FIX	plnt:plants	43	n/a	false positive
species	GCF_011064685.2	NC_049718.1:1723112-1823111	98330	98842	100000	FIX	plnt:plants	74	n/a	false positive
species	GCF_017976375.1	NC_071412.1:44640-144639	545	1583	100000	FIX	prok:CFB group bacteria	23	n/a	unknown
species	GCF_026212275.2	NC_068546.1:4147050-4247049	1	100000	100000	EXCLUDE	virs:eukaryotic viruses	44	Bracoviriform demolitoris	true positive
species	GCF_026212275.2	NC_068546.1:4247050-4347049	1	100000	100000	EXCLUDE	virs:eukaryotic viruses	86	Bracoviriform demolitoris	true positive
Prokaryotes
tax-id filter	assembly id	sequence id:range	gx start pos	gx end post	length	gx action	gx contam div	gx contam cvg	gx contam toptax	category
none	GCF_000404225.1	NC_021353.1:400001-500000	34978	36995	100000	FIX	prok:firmicutes	100	Lactonifactor longoviformis	false positive
none	GCF_000404225.1	NC_021353.1:800001-900000	46095	48999	100000	FIX	prok:firmicutes	100	Yeguia hominis	false positive
none	GCF_000404225.1	NC_021353.1:800001-900000	53648	55692	100000	FIX	prok:firmicutes	94	Clostridium magnum	false positive
none	GCF_000404225.1	NC_021353.1:800001-900000	66022	69537	100000	FIX	prok:firmicutes	83	Tissierella carlieri	false positive
none	GCF_000404225.1	NC_021353.1:800001-900000	79344	84627	100000	FIX	prok:firmicutes	44	Clostridium puniceum	false positive
none	GCF_000404225.1	NC_021353.1:800001-900000	85911	88398	100000	FIX	prok:firmicutes	100	Candidatus Soleaferrea massiliensis	false positive
none	GCF_000404225.1	NC_021353.1:1200001-1300000	90614	100000	100000	TRIM	prok:firmicutes	83	Candidatus Enterocloster excrementigallinarum	false positive
none	GCF_000404225.1	NC_021353.1:1300001-1400000	85256	87272	100000	FIX	prok:firmicutes	100	Pradoshia eiseniae	false positive
none	GCF_000404225.1	NC_021353.1:1800001-1900000	38750	42718	100000	FIX	prok:firmicutes	71	Hungatella effluvii	false positive
species	GCF_000404225.1	NC_021353.1:100001-200000	1	34313	100000	TRIM	prok:firmicutes	13	Faecalimonas sp.	false positive
species	GCF_000404225.1	NC_021353.1:200001-300000	1584	5883	100000	FIX	prok:firmicutes	95	Candidatus Merdisoma faecalis	false positive
species	GCF_000404225.1	NC_021353.1:300001-400000	11853	14440	100000	FIX	prok:firmicutes	56	Eisenbergiella massiliensis	false positive
species	GCF_000404225.1	NC_021353.1:300001-400000	71579	80225	100000	FIX	prok:firmicutes	72	Acetobacterium tundrae	false positive
species	GCF_000404225.1	NC_021353.1:600001-700000	98286	100000	100000	TRIM	prok:firmicutes	37	Thermoanaerobacterium xylanolyticum	false positive
species	GCF_000404225.1	NC_021353.1:800001-900000	46081	55737	100000	FIX	prok:firmicutes	66	Yeguia hominis	false positive
species	GCF_000404225.1	NC_021353.1:800001-900000	66022	85910	100000	FIX	prok:firmicutes	26	Tissierella carlieri	false positive
species	GCF_000404225.1	NC_021353.1:800001-900000	85911	89219	100000	FIX	prok:firmicutes	75	Candidatus Soleaferrea massiliensis	false positive
species	GCF_000404225.1	NC_021353.1:1200001-1300000	10469	13633	100000	FIX	prok:firmicutes	87	Clostridium transplantifaecale	false positive
species	GCF_000404225.1	NC_021353.1:1200001-1300000	90611	100000	100000	TRIM	prok:firmicutes	83	Candidatus Enterocloster excrementigallinarum	false positive
species	GCF_000404225.1	NC_021353.1:1300001-1400000	85248	87273	100000	FIX	prok:firmicutes	100	Pradoshia eiseniae	false positive
species	GCF_000404225.1	NC_021353.1:1800001-1900000	35196	42729	100000	FIX	prok:firmicutes	65	Hungatella effluvii	false positive
species	GCF_902387285.1	NZ_LR699000.1:1-100000	80320	86656	100000	FIX	prok:firmicutes	68	Mageeibacillus sp. UBA6980	false positive
species	GCF_902387285.1	NZ_LR699000.1:200001-300000	18870	21733	100000	FIX	prok:firmicutes	46	Phocea massiliensis	false positive
species	GCF_902387285.1	NZ_LR699000.1:900001-1000000	15346	24742	100000	FIX	prok:firmicutes	93	Candidatus Ventrisoma faecale	false positive
species	GCF_902387285.1	NZ_LR699000.1:1000001-1100000	15489	17645	100000	FIX	prok:firmicutes	100	Clostridium phoceensis	false positive
species	GCF_902387285.1	NZ_LR699000.1:1000001-1100000	42943	45054	100000	FIX	prok:firmicutes	62	Gehongia tenuis	false positive
species	GCF_902387285.1	NZ_LR699000.1:1200001-1300000	50777	54531	100000	FIX	prok:firmicutes	53	Candidatus Borkfalkia faecigallinarum	false positive
species	GCF_902387285.1	NZ_LR699000.1:1200001-1300000	78838	100000	100000	TRIM	prok:firmicutes	23	Paenibacillus macerans	false positive
species	GCF_902387285.1	NZ_LR699000.1:1300001-1400000	32399	35959	100000	FIX	prok:actinobacteria	69	Atopobium sp. UBA1382	false positive
species	GCF_902387285.1	NZ_LR699000.1:1500001-1600000	8537	14951	100000	FIX	prok:firmicutes	50	Candidatus Avanaerovorax faecigallinarum	false positive
filter	whether same species taxids were excluded. none = no taxids excluded. species = same species taxids excluded
true positive	BLAST searches indicate FCS-GX call is a valid contaminant
false positive	BLAST searches indicate FCS-GX call is a false positive
unknown	BLAST searches did not provide a conclusive answer

## Sheet: TableS5
	Metazoa (anml)	Fungi (fung)	Plant (plnt)	Other Eukaryote (prst)	Archaea (arch)	Bacteria (prok)
asm count	117	172	57	24	40	623
100 kbp +species
total size	99796400000	4005800000	36868300000	1068300000	96500000	2284100000
intra kng GX calls	0	0	0	0	0	0
inter kng GX calls	600000	0	1000000	0	500000	0
Sp upper	100	100	100	100	100	100
Sp lower	99.9994	100	99.9973	100	99.4819	100
100 kbp -species	anml	fung	plnt	prst	arch	prok
total size	99796400000	4005800000	36868300000	1068300000	96500000	2284100000
intra kng GX calls	2000000	0	0	0	0	0
inter kng GX calls	2000000	1200000	1500000	0	1500000	0
Sp upper	99.998	100	100	100	100	100
Sp lower	99.996	99.97	99.9959	100	98.4456	100
10 kbp +species	anml	fung	plnt	prst	arch	prok
total size	99796400000	4005800000	36868300000	1068300000	96500000	2284100000
intra kng GX calls	340000	0	0	0	0	100000
inter kng GX calls	1050000	0	1050000	80000	180000	40000
Sp upper	99.9997	100	100	100	100	99.9956
Sp lower	99.9986	100	99.9972	99.9925	99.8135	99.9939
10 kbp -species	anml	fung	plnt	prst	arch	prok
total size	99796400000	4005800000	36868300000	1068300000	96500000	2284100000
intra kng GX calls	8110000	50000	0	30000	0	110000
inter kng GX calls	4390000	300000	3530000	40000	400000	60000
Sp upper	99.9919	99.9988	100	99.9972	100	99.9952
Sp lower	99.9875	99.9913	99.9904	99.9934	99.5855	99.9926
1 kbp +species	anml	fung	plnt	prst	arch	prok
total size	99796400000	4005800000	36868300000	1068300000	96500000	2284100000
intra kng GX calls	394000	0	0	0	0	122000
inter kng GX calls	898000	17000	928000	81000	25000	12000
Sp upper	99.9996	100	100	100	100	99.9947
Sp lower	99.9987	99.9996	99.9975	99.9924	99.9741	99.9941
1 kbp -species	anml	fung	plnt	prst	arch	prok
total size	99796400000	4005800000	36868300000	1068300000	96500000	2284100000
intra kng GX calls	14636000	43000	2000	31000	0	231000
inter kng GX calls	6296000	420000	4258000	402000	128000	53000
Sp upper	99.9853	99.9989	100	99.9971	100	99.9899
Sp lower	99.979	99.9884	99.9884	99.9595	99.8674	99.9876
"+species"	no tax-ids excluded
"-species"	same species tax-ids excluded

## Sheet: TableS6
host_assembly_accession	host_kng	host_gx_div	host_size	host_ct	contaminant_assembly_accession	contaminant_kng	contaminant_gx_div	contaminant_size	contaminant_ct	contaminant_test	filter	Sn_mixed	Sp_mixed	replicate
GCA_002833325.1	anml	anml:fishes	523800000	5238	GCA_011032805.1	anml	anml:molluscs	25962000	25962	TRUE	none	95.312	100	1
GCA_002833325.1	anml	anml:fishes	523800000	5238	GCA_011032805.1	anml	anml:molluscs	25962000	25962	TRUE	species	8.274	100	1
GCA_022405095.1	anml	anml:insects	407200000	4072	GCA_011032805.1	anml	anml:molluscs	20261000	20261	TRUE	none	95.38	100	1
GCA_022405095.1	anml	anml:insects	407200000	4072	GCA_011032805.1	anml	anml:molluscs	20261000	20261	TRUE	species	9.802	100	1
GCA_002259205.1	anml	anml:nematodes	152100000	1521	GCA_011032805.1	anml	anml:molluscs	7563000	7563	TRUE	none	95.319	100	1
GCA_002259205.1	anml	anml:nematodes	152100000	1521	GCA_011032805.1	anml	anml:molluscs	7563000	7563	TRUE	species	10.803	100	1
GCF_019263745.1	arch	arch:archaea	3300000	33	GCA_011032805.1	anml	anml:molluscs	164000	164	TRUE	none	94.512	100	1
GCF_019263745.1	arch	arch:archaea	3300000	33	GCA_011032805.1	anml	anml:molluscs	164000	164	TRUE	species	0.61	100	1
GCF_025449255.1	arch	arch:archaea	1600000	16	GCA_011032805.1	anml	anml:molluscs	76000	76	TRUE	none	96.053	100	1
GCF_025449255.1	arch	arch:archaea	1600000	16	GCA_011032805.1	anml	anml:molluscs	76000	76	TRUE	species	0	100	1
GCF_025244945.1	arch	arch:archaea	2500000	25	GCA_011032805.1	anml	anml:molluscs	122000	122	TRUE	none	96.721	100	1
GCF_025244945.1	arch	arch:archaea	2500000	25	GCA_011032805.1	anml	anml:molluscs	122000	122	TRUE	species	0.82	100	1
GCF_004799685.1	arch	arch:archaea	2900000	29	GCA_011032805.1	anml	anml:molluscs	139000	139	TRUE	none	94.964	100	1
GCF_004799685.1	arch	arch:archaea	2900000	29	GCA_011032805.1	anml	anml:molluscs	139000	139	TRUE	species	0.719	100	1
GCF_025526975.1	fung	fung:chytrids	11000000	110	GCA_011032805.1	anml	anml:molluscs	543000	543	TRUE	none	94.843	100	1
GCF_025526975.1	fung	fung:chytrids	11000000	110	GCA_011032805.1	anml	anml:molluscs	543000	543	TRUE	species	9.024	100	1
GCA_025531835.1	fung	fung:fungi	6200000	62	GCA_011032805.1	anml	anml:molluscs	308000	308	TRUE	none	95.455	100	1
GCA_025531835.1	fung	fung:fungi	6200000	62	GCA_011032805.1	anml	anml:molluscs	308000	308	TRUE	species	10.714	100	1
GCA_004801975.1	fung	fung:basidiomycetes	16300000	163	GCA_011032805.1	anml	anml:molluscs	806000	806	TRUE	none	94.541	100	1
GCA_004801975.1	fung	fung:basidiomycetes	16300000	163	GCA_011032805.1	anml	anml:molluscs	806000	806	TRUE	species	11.538	100	1
GCA_003243075.1	fung	fung:budding yeasts	2200000	22	GCA_011032805.1	anml	anml:molluscs	110000	110	TRUE	none	96.364	100	1
GCA_003243075.1	fung	fung:budding yeasts	2200000	22	GCA_011032805.1	anml	anml:molluscs	110000	110	TRUE	species	0.909	100	1
GCA_023205875.1	plnt	plnt:green algae	8600000	86	GCA_011032805.1	anml	anml:molluscs	429000	429	TRUE	none	95.338	100	1
GCA_023205875.1	plnt	plnt:green algae	8600000	86	GCA_011032805.1	anml	anml:molluscs	429000	429	TRUE	species	8.159	100	1
GCA_004354405.1	plnt	plnt:plants	205700000	2057	GCA_011032805.1	anml	anml:molluscs	10245000	10245	TRUE	none	95.295	100	1
GCA_004354405.1	plnt	plnt:plants	205700000	2057	GCA_011032805.1	anml	anml:molluscs	10245000	10245	TRUE	species	9.126	100	1
GCA_004320505.1	plnt	plnt:plants	436800000	4368	GCA_011032805.1	anml	anml:molluscs	21659000	21659	TRUE	none	95.388	99.977	1
GCA_004320505.1	plnt	plnt:plants	436800000	4368	GCA_011032805.1	anml	anml:molluscs	21659000	21659	TRUE	species	9.354	99.954	1
GCA_019650255.1	plnt	plnt:green algae	99500000	995	GCA_011032805.1	anml	anml:molluscs	4969000	4969	TRUE	none	94.989	100	1
GCA_019650255.1	plnt	plnt:green algae	99500000	995	GCA_011032805.1	anml	anml:molluscs	4969000	4969	TRUE	species	10.384	100	1
GCF_016696845.1	prok	prok:CFB group bacteria	3200000	32	GCA_011032805.1	anml	anml:molluscs	155000	155	TRUE	none	95.484	100	1
GCF_016696845.1	prok	prok:CFB group bacteria	3200000	32	GCA_011032805.1	anml	anml:molluscs	155000	155	TRUE	species	0.645	100	1
GCF_900002575.1	prok	prok:firmicutes	3000000	30	GCA_011032805.1	anml	anml:molluscs	145000	145	TRUE	none	95.172	100	1
GCF_900002575.1	prok	prok:firmicutes	3000000	30	GCA_011032805.1	anml	anml:molluscs	145000	145	TRUE	species	0.69	100	1
GCF_000218585.1	prok	prok:a-proteobacteria	3500000	35	GCA_011032805.1	anml	anml:molluscs	175000	175	TRUE	none	93.714	100	1
GCF_000218585.1	prok	prok:a-proteobacteria	3500000	35	GCA_011032805.1	anml	anml:molluscs	175000	175	TRUE	species	0.571	100	1
GCF_000340565.2	prok	prok:cyanobacteria	3600000	36	GCA_011032805.1	anml	anml:molluscs	180000	180	TRUE	none	93.889	100	1
GCF_000340565.2	prok	prok:cyanobacteria	3600000	36	GCA_011032805.1	anml	anml:molluscs	180000	180	TRUE	species	0.556	100	1
GCA_028892595.1	prst	prst:protists	186800000	1868	GCA_011032805.1	anml	anml:molluscs	9301000	9301	TRUE	none	95.431	100	1
GCA_028892595.1	prst	prst:protists	186800000	1868	GCA_011032805.1	anml	anml:molluscs	9301000	9301	TRUE	species	7.795	100	1
GCF_026262505.1	prst	prst:monads	148200000	1482	GCA_011032805.1	anml	anml:molluscs	7371000	7371	TRUE	none	95.319	100	1
GCF_026262505.1	prst	prst:monads	148200000	1482	GCA_011032805.1	anml	anml:molluscs	7371000	7371	TRUE	species	7.991	100	1
GCA_018398725.1	prst	prst:alveolates	2300000	23	GCA_011032805.1	anml	anml:molluscs	115000	115	TRUE	none	96.522	100	1
GCA_018398725.1	prst	prst:alveolates	2300000	23	GCA_011032805.1	anml	anml:molluscs	115000	115	TRUE	species	0.87	100	1
GCA_020800235.1	prst	prst:algae	50700000	507	GCA_011032805.1	anml	anml:molluscs	2526000	2526	TRUE	none	94.656	100	1
GCA_020800235.1	prst	prst:algae	50700000	507	GCA_011032805.1	anml	anml:molluscs	2526000	2526	TRUE	species	12.074	100	1
GCA_011032805.1	anml	anml:molluscs	571300000	5713	GCA_002833325.1	anml	anml:fishes	28364000	28364	TRUE	none	98.107	99.965	1
GCA_011032805.1	anml	anml:molluscs	571300000	5713	GCA_002833325.1	anml	anml:fishes	28364000	28364	TRUE	species	12.026	100	1
GCA_022405095.1	anml	anml:insects	407200000	4072	GCA_002833325.1	anml	anml:fishes	20249000	20249	TRUE	none	98.143	100	1
GCA_022405095.1	anml	anml:insects	407200000	4072	GCA_002833325.1	anml	anml:fishes	20249000	20249	TRUE	species	16.682	100	1
GCA_002259205.1	anml	anml:nematodes	152100000	1521	GCA_002833325.1	anml	anml:fishes	7563000	7563	TRUE	none	98.149	100	1
GCA_002259205.1	anml	anml:nematodes	152100000	1521	GCA_002833325.1	anml	anml:fishes	7563000	7563	TRUE	species	22.227	100	1
GCF_019263745.1	arch	arch:archaea	3300000	33	GCA_002833325.1	anml	anml:fishes	164000	164	TRUE	none	97.561	100	1
GCF_019263745.1	arch	arch:archaea	3300000	33	GCA_002833325.1	anml	anml:fishes	164000	164	TRUE	species	26.829	100	1
GCF_025449255.1	arch	arch:archaea	1600000	16	GCA_002833325.1	anml	anml:fishes	77000	77	TRUE	none	96.104	100	1
GCF_025449255.1	arch	arch:archaea	1600000	16	GCA_002833325.1	anml	anml:fishes	77000	77	TRUE	species	12.987	100	1
GCF_025244945.1	arch	arch:archaea	2500000	25	GCA_002833325.1	anml	anml:fishes	120000	120	TRUE	none	97.5	100	1
GCF_025244945.1	arch	arch:archaea	2500000	25	GCA_002833325.1	anml	anml:fishes	120000	120	TRUE	species	12.5	100	1
GCF_004799685.1	arch	arch:archaea	2900000	29	GCA_002833325.1	anml	anml:fishes	142000	142	TRUE	none	97.183	100	1
GCF_004799685.1	arch	arch:archaea	2900000	29	GCA_002833325.1	anml	anml:fishes	142000	142	TRUE	species	11.268	100	1
GCF_025526975.1	fung	fung:chytrids	11000000	110	GCA_002833325.1	anml	anml:fishes	533000	533	TRUE	none	98.499	100	1
GCF_025526975.1	fung	fung:chytrids	11000000	110	GCA_002833325.1	anml	anml:fishes	533000	533	TRUE	species	12.383	100	1
GCA_025531835.1	fung	fung:fungi	6200000	62	GCA_002833325.1	anml	anml:fishes	297000	297	TRUE	none	97.98	100	1
GCA_025531835.1	fung	fung:fungi	6200000	62	GCA_002833325.1	anml	anml:fishes	297000	297	TRUE	species	22.559	100	1
GCA_004801975.1	fung	fung:basidiomycetes	16300000	163	GCA_002833325.1	anml	anml:fishes	790000	790	TRUE	none	98.861	100	1
GCA_004801975.1	fung	fung:basidiomycetes	16300000	163	GCA_002833325.1	anml	anml:fishes	790000	790	TRUE	species	21.646	100	1
GCA_003243075.1	fung	fung:budding yeasts	2200000	22	GCA_002833325.1	anml	anml:fishes	109000	109	TRUE	none	97.248	100	1
GCA_003243075.1	fung	fung:budding yeasts	2200000	22	GCA_002833325.1	anml	anml:fishes	109000	109	TRUE	species	12.844	100	1
GCA_023205875.1	plnt	plnt:green algae	8600000	86	GCA_002833325.1	anml	anml:fishes	421000	421	TRUE	none	98.337	100	1
GCA_023205875.1	plnt	plnt:green algae	8600000	86	GCA_002833325.1	anml	anml:fishes	421000	421	TRUE	species	12.352	100	1
GCA_004354405.1	plnt	plnt:plants	205700000	2057	GCA_002833325.1	anml	anml:fishes	10231000	10231	TRUE	none	98.182	100	1
GCA_004354405.1	plnt	plnt:plants	205700000	2057	GCA_002833325.1	anml	anml:fishes	10231000	10231	TRUE	species	13.058	100	1
GCA_004320505.1	plnt	plnt:plants	436800000	4368	GCA_002833325.1	anml	anml:fishes	21679000	21679	TRUE	none	98.136	100	1
GCA_004320505.1	plnt	plnt:plants	436800000	4368	GCA_002833325.1	anml	anml:fishes	21679000	21679	TRUE	species	13.76	99.954	1
GCA_019650255.1	plnt	plnt:green algae	99500000	995	GCA_002833325.1	anml	anml:fishes	4975000	4975	TRUE	none	98.251	100	1
GCA_019650255.1	plnt	plnt:green algae	99500000	995	GCA_002833325.1	anml	anml:fishes	4975000	4975	TRUE	species	19.095	99.899	1
GCF_016696845.1	prok	prok:CFB group bacteria	3200000	32	GCA_002833325.1	anml	anml:fishes	160000	160	TRUE	none	97.5	100	1
GCF_016696845.1	prok	prok:CFB group bacteria	3200000	32	GCA_002833325.1	anml	anml:fishes	160000	160	TRUE	species	26.25	100	1
GCF_900002575.1	prok	prok:firmicutes	3000000	30	GCA_002833325.1	anml	anml:fishes	150000	150	TRUE	none	97.333	100	1
GCF_900002575.1	prok	prok:firmicutes	3000000	30	GCA_002833325.1	anml	anml:fishes	150000	150	TRUE	species	10.667	100	1
GCF_000218585.1	prok	prok:a-proteobacteria	3500000	35	GCA_002833325.1	anml	anml:fishes	168000	168	TRUE	none	97.619	100	1
GCF_000218585.1	prok	prok:a-proteobacteria	3500000	35	GCA_002833325.1	anml	anml:fishes	168000	168	TRUE	species	26.786	100	1
GCF_000340565.2	prok	prok:cyanobacteria	3600000	36	GCA_002833325.1	anml	anml:fishes	172000	172	TRUE	none	97.674	100	1
GCF_000340565.2	prok	prok:cyanobacteria	3600000	36	GCA_002833325.1	anml	anml:fishes	172000	172	TRUE	species	26.744	100	1
GCA_028892595.1	prst	prst:protists	186800000	1868	GCA_002833325.1	anml	anml:fishes	9301000	9301	TRUE	none	98.161	100	1
GCA_028892595.1	prst	prst:protists	186800000	1868	GCA_002833325.1	anml	anml:fishes	9301000	9301	TRUE	species	10.547	100	1
GCF_026262505.1	prst	prst:monads	148200000	1482	GCA_002833325.1	anml	anml:fishes	7363000	7363	TRUE	none	98.18	100	1
GCF_026262505.1	prst	prst:monads	148200000	1482	GCA_002833325.1	anml	anml:fishes	7363000	7363	TRUE	species	11.096	100	1
GCA_018398725.1	prst	prst:alveolates	2300000	23	GCA_002833325.1	anml	anml:fishes	113000	113	TRUE	none	97.345	100	1
GCA_018398725.1	prst	prst:alveolates	2300000	23	GCA_002833325.1	anml	anml:fishes	113000	113	TRUE	species	13.274	100	1
GCA_020800235.1	prst	prst:algae	50700000	507	GCA_002833325.1	anml	anml:fishes	2511000	2511	TRUE	none	98.367	100	1
GCA_020800235.1	prst	prst:algae	50700000	507	GCA_002833325.1	anml	anml:fishes	2511000	2511	TRUE	species	21.983	100	1
GCA_011032805.1	anml	anml:molluscs	571300000	5713	GCA_022405095.1	anml	anml:insects	28349000	28349	TRUE	none	99.1	99.965	1
GCA_011032805.1	anml	anml:molluscs	571300000	5713	GCA_022405095.1	anml	anml:insects	28349000	28349	TRUE	species	31.165	100	1
GCA_002833325.1	anml	anml:fishes	523800000	5238	GCA_022405095.1	anml	anml:insects	25993000	25993	TRUE	none	99.134	100	1
GCA_002833325.1	anml	anml:fishes	523800000	5238	GCA_022405095.1	anml	anml:insects	25993000	25993	TRUE	species	28.335	100	1
GCA_002259205.1	anml	anml:nematodes	152100000	1521	GCA_022405095.1	anml	anml:insects	7534000	7534	TRUE	none	99.164	100	1
GCA_002259205.1	anml	anml:nematodes	152100000	1521	GCA_022405095.1	anml	anml:insects	7534000	7534	TRUE	species	45.514	100	1
GCF_019263745.1	arch	arch:archaea	3300000	33	GCA_022405095.1	anml	anml:insects	150000	150	TRUE	none	98.667	100	1
GCF_019263745.1	arch	arch:archaea	3300000	33	GCA_022405095.1	anml	anml:insects	150000	150	TRUE	species	39.333	100	1
GCF_025449255.1	arch	arch:archaea	1600000	16	GCA_022405095.1	anml	anml:insects	75000	75	TRUE	none	100	100	1
GCF_025449255.1	arch	arch:archaea	1600000	16	GCA_022405095.1	anml	anml:insects	75000	75	TRUE	species	38.667	100	1
GCF_025244945.1	arch	arch:archaea	2500000	25	GCA_022405095.1	anml	anml:insects	121000	121	TRUE	none	98.347	100	1
GCF_025244945.1	arch	arch:archaea	2500000	25	GCA_022405095.1	anml	anml:insects	121000	121	TRUE	species	38.017	100	1
GCF_004799685.1	arch	arch:archaea	2900000	29	GCA_022405095.1	anml	anml:insects	131000	131	TRUE	none	98.473	100	1
GCF_004799685.1	arch	arch:archaea	2900000	29	GCA_022405095.1	anml	anml:insects	131000	131	TRUE	species	41.221	100	1
GCF_025526975.1	fung	fung:chytrids	11000000	110	GCA_022405095.1	anml	anml:insects	518000	518	TRUE	none	98.263	100	1
GCF_025526975.1	fung	fung:chytrids	11000000	110	GCA_022405095.1	anml	anml:insects	518000	518	TRUE	species	28.185	100	1
GCA_025531835.1	fung	fung:fungi	6200000	62	GCA_022405095.1	anml	anml:insects	289000	289	TRUE	none	98.27	100	1
GCA_025531835.1	fung	fung:fungi	6200000	62	GCA_022405095.1	anml	anml:insects	289000	289	TRUE	species	40.83	100	1
GCA_004801975.1	fung	fung:basidiomycetes	16300000	163	GCA_022405095.1	anml	anml:insects	796000	796	TRUE	none	98.618	100	1
GCA_004801975.1	fung	fung:basidiomycetes	16300000	163	GCA_022405095.1	anml	anml:insects	796000	796	TRUE	species	44.472	100	1
GCA_003243075.1	fung	fung:budding yeasts	2200000	22	GCA_022405095.1	anml	anml:insects	101000	101	TRUE	none	99.01	100	1
GCA_003243075.1	fung	fung:budding yeasts	2200000	22	GCA_022405095.1	anml	anml:insects	101000	101	TRUE	species	37.624	100	1
GCA_023205875.1	plnt	plnt:green algae	8600000	86	GCA_022405095.1	anml	anml:insects	410000	410	TRUE	none	97.805	100	1
GCA_023205875.1	plnt	plnt:green algae	8600000	86	GCA_022405095.1	anml	anml:insects	410000	410	TRUE	species	25.61	100	1
GCA_004354405.1	plnt	plnt:plants	205700000	2057	GCA_022405095.1	anml	anml:insects	10170000	10170	TRUE	none	99.184	100	1
GCA_004354405.1	plnt	plnt:plants	205700000	2057	GCA_022405095.1	anml	anml:insects	10170000	10170	TRUE	species	33.235	100	1
GCA_004320505.1	plnt	plnt:plants	436800000	4368	GCA_022405095.1	anml	anml:insects	21686000	21686	TRUE	none	99.138	100	1
GCA_004320505.1	plnt	plnt:plants	436800000	4368	GCA_022405095.1	anml	anml:insects	21686000	21686	TRUE	species	34.253	99.954	1
GCA_019650255.1	plnt	plnt:green algae	99500000	995	GCA_022405095.1	anml	anml:insects	4927000	4927	TRUE	none	99.148	100	1
GCA_019650255.1	plnt	plnt:green algae	99500000	995	GCA_022405095.1	anml	anml:insects	4927000	4927	TRUE	species	43.211	100	1
GCF_016696845.1	prok	prok:CFB group bacteria	3200000	32	GCA_022405095.1	anml	anml:insects	144000	144	TRUE	none	98.611	100	1
GCF_016696845.1	prok	prok:CFB group bacteria	3200000	32	GCA_022405095.1	anml	anml:insects	144000	144	TRUE	species	40.278	100	1
GCF_900002575.1	prok	prok:firmicutes	3000000	30	GCA_022405095.1	anml	anml:insects	135000	135	TRUE	none	98.519	100	1
GCF_900002575.1	prok	prok:firmicutes	3000000	30	GCA_022405095.1	anml	anml:insects	135000	135	TRUE	species	42.222	100	1
GCF_000218585.1	prok	prok:a-proteobacteria	3500000	35	GCA_022405095.1	anml	anml:insects	161000	161	TRUE	none	98.758	100	1
GCF_000218585.1	prok	prok:a-proteobacteria	3500000	35	GCA_022405095.1	anml	anml:insects	161000	161	TRUE	species	39.13	100	1
GCF_000340565.2	prok	prok:cyanobacteria	3600000	36	GCA_022405095.1	anml	anml:insects	164000	164	TRUE	none	98.171	100	1
GCF_000340565.2	prok	prok:cyanobacteria	3600000	36	GCA_022405095.1	anml	anml:insects	164000	164	TRUE	species	38.415	100	1
GCA_028892595.1	prst	prst:protists	186800000	1868	GCA_022405095.1	anml	anml:insects	9205000	9205	TRUE	none	99.174	100	1
GCA_028892595.1	prst	prst:protists	186800000	1868	GCA_022405095.1	anml	anml:insects	9205000	9205	TRUE	species	27.42	99.946	1
GCF_026262505.1	prst	prst:monads	148200000	1482	GCA_022405095.1	anml	anml:insects	7353000	7353	TRUE	none	99.184	100	1
GCF_026262505.1	prst	prst:monads	148200000	1482	GCA_022405095.1	anml	anml:insects	7353000	7353	TRUE	species	28.193	100	1
GCA_018398725.1	prst	prst:alveolates	2300000	23	GCA_022405095.1	anml	anml:insects	106000	106	TRUE	none	99.057	100	1
GCA_018398725.1	prst	prst:alveolates	2300000	23	GCA_022405095.1	anml	anml:insects	106000	106	TRUE	species	36.792	100	1
GCA_020800235.1	prst	prst:algae	50700000	507	GCA_022405095.1	anml	anml:insects	2535000	2535	TRUE	none	99.093	100	1
GCA_020800235.1	prst	prst:algae	50700000	507	GCA_022405095.1	anml	anml:insects	2535000	2535	TRUE	species	45.957	100	1
GCA_011032805.1	anml	anml:molluscs	571300000	5713	GCA_002259205.1	anml	anml:nematodes	28491000	28491	TRUE	none	99.733	99.965	1
GCA_011032805.1	anml	anml:molluscs	571300000	5713	GCA_002259205.1	anml	anml:nematodes	28491000	28491	TRUE	species	79.695	100	1
GCA_002833325.1	anml	anml:fishes	523800000	5238	GCA_002259205.1	anml	anml:nematodes	26162000	26162	TRUE	none	99.732	100	1
GCA_002833325.1	anml	anml:fishes	523800000	5238	GCA_002259205.1	anml	anml:nematodes	26162000	26162	TRUE	species	79.249	100	1
GCA_022405095.1	anml	anml:insects	407200000	4072	GCA_002259205.1	anml	anml:nematodes	20184000	20184	TRUE	none	99.742	100	1
GCA_022405095.1	anml	anml:insects	407200000	4072	GCA_002259205.1	anml	anml:nematodes	20184000	20184	TRUE	species	79.969	100	1
GCF_019263745.1	arch	arch:archaea	3300000	33	GCA_002259205.1	anml	anml:nematodes	165000	165	TRUE	none	100	100	1
GCF_019263745.1	arch	arch:archaea	3300000	33	GCA_002259205.1	anml	anml:nematodes	165000	165	TRUE	species	84.242	100	1
GCF_025449255.1	arch	arch:archaea	1600000	16	GCA_002259205.1	anml	anml:nematodes	80000	80	TRUE	none	100	100	1
GCF_025449255.1	arch	arch:archaea	1600000	16	GCA_002259205.1	anml	anml:nematodes	80000	80	TRUE	species	82.5	100	1
GCF_025244945.1	arch	arch:archaea	2500000	25	GCA_002259205.1	anml	anml:nematodes	125000	125	TRUE	none	100	100	1
GCF_025244945.1	arch	arch:archaea	2500000	25	GCA_002259205.1	anml	anml:nematodes	125000	125	TRUE	species	83.2	100	1
GCF_004799685.1	arch	arch:archaea	2900000	29	GCA_002259205.1	anml	anml:nematodes	145000	145	TRUE	none	100	100	1
GCF_004799685.1	arch	arch:archaea	2900000	29	GCA_002259205.1	anml	anml:nematodes	145000	145	TRUE	species	83.448	100	1
GCF_025526975.1	fung	fung:chytrids	11000000	110	GCA_002259205.1	anml	anml:nematodes	550000	550	TRUE	none	99.818	100	1
GCF_025526975.1	fung	fung:chytrids	11000000	110	GCA_002259205.1	anml	anml:nematodes	550000	550	TRUE	species	76.727	100	1
GCA_025531835.1	fung	fung:fungi	6200000	62	GCA_002259205.1	anml	anml:nematodes	310000	310	TRUE	none	100	100	1
GCA_025531835.1	fung	fung:fungi	6200000	62	GCA_002259205.1	anml	anml:nematodes	310000	310	TRUE	species	80	100	1
GCA_004801975.1	fung	fung:basidiomycetes	16300000	163	GCA_002259205.1	anml	anml:nematodes	815000	815	TRUE	none	99.755	100	1
GCA_004801975.1	fung	fung:basidiomycetes	16300000	163	GCA_002259205.1	anml	anml:nematodes	815000	815	TRUE	species	79.632	100	1
GCA_003243075.1	fung	fung:budding yeasts	2200000	22	GCA_002259205.1	anml	anml:nematodes	106000	106	TRUE	none	100	100	1
GCA_003243075.1	fung	fung:budding yeasts	2200000	22	GCA_002259205.1	anml	anml:nematodes	106000	106	TRUE	species	83.962	100	1
GCA_023205875.1	plnt	plnt:green algae	8600000	86	GCA_002259205.1	anml	anml:nematodes	430000	430	TRUE	none	100	100	1
GCA_023205875.1	plnt	plnt:green algae	8600000	86	GCA_002259205.1	anml	anml:nematodes	430000	430	TRUE	species	77.209	100	1
GCA_004354405.1	plnt	plnt:plants	205700000	2057	GCA_002259205.1	anml	anml:nematodes	10107000	10107	TRUE	none	99.792	100	1
GCA_004354405.1	plnt	plnt:plants	205700000	2057	GCA_002259205.1	anml	anml:nematodes	10107000	10107	TRUE	species	79.341	100	1
GCA_004320505.1	plnt	plnt:plants	436800000	4368	GCA_002259205.1	anml	anml:nematodes	21701000	21701	TRUE	none	99.756	99.977	1
GCA_004320505.1	plnt	plnt:plants	436800000	4368	GCA_002259205.1	anml	anml:nematodes	21701000	21701	TRUE	species	79.803	99.931	1
GCA_019650255.1	plnt	plnt:green algae	99500000	995	GCA_002259205.1	anml	anml:nematodes	4853000	4853	TRUE	none	99.712	100	1
GCA_019650255.1	plnt	plnt:green algae	99500000	995	GCA_002259205.1	anml	anml:nematodes	4853000	4853	TRUE	species	79.868	99.899	1
GCF_016696845.1	prok	prok:CFB group bacteria	3200000	32	GCA_002259205.1	anml	anml:nematodes	160000	160	TRUE	none	100	100	1
GCF_016696845.1	prok	prok:CFB group bacteria	3200000	32	GCA_002259205.1	anml	anml:nematodes	160000	160	TRUE	species	83.75	100	1
GCF_900002575.1	prok	prok:firmicutes	3000000	30	GCA_002259205.1	anml	anml:nematodes	150000	150	TRUE	none	100	100	1
GCF_900002575.1	prok	prok:firmicutes	3000000	30	GCA_002259205.1	anml	anml:nematodes	150000	150	TRUE	species	83.333	100	1
GCF_000218585.1	prok	prok:a-proteobacteria	3500000	35	GCA_002259205.1	anml	anml:nematodes	175000	175	TRUE	none	100	100	1
GCF_000218585.1	prok	prok:a-proteobacteria	3500000	35	GCA_002259205.1	anml	anml:nematodes	175000	175	TRUE	species	82.286	100	1
GCF_000340565.2	prok	prok:cyanobacteria	3600000	36	GCA_002259205.1	anml	anml:nematodes	180000	180	TRUE	none	100	100	1
GCF_000340565.2	prok	prok:cyanobacteria	3600000	36	GCA_002259205.1	anml	anml:nematodes	180000	180	TRUE	species	82.222	100	1
GCA_028892595.1	prst	prst:protists	186800000	1868	GCA_002259205.1	anml	anml:nematodes	9178000	9178	TRUE	none	99.782	100	1
GCA_028892595.1	prst	prst:protists	186800000	1868	GCA_002259205.1	anml	anml:nematodes	9178000	9178	TRUE	species	78.754	100	1
GCF_026262505.1	prst	prst:monads	148200000	1482	GCA_002259205.1	anml	anml:nematodes	7253000	7253	TRUE	none	99.766	100	1
GCF_026262505.1	prst	prst:monads	148200000	1482	GCA_002259205.1	anml	anml:nematodes	7253000	7253	TRUE	species	79.002	100	1
GCA_018398725.1	prst	prst:alveolates	2300000	23	GCA_002259205.1	anml	anml:nematodes	113000	113	TRUE	none	100	100	1
GCA_018398725.1	prst	prst:alveolates	2300000	23	GCA_002259205.1	anml	anml:nematodes	113000	113	TRUE	species	84.071	100	1
GCA_020800235.1	prst	prst:algae	50700000	507	GCA_002259205.1	anml	anml:nematodes	2474000	2474	TRUE	none	99.798	100	1
GCA_020800235.1	prst	prst:algae	50700000	507	GCA_002259205.1	anml	anml:nematodes	2474000	2474	TRUE	species	79.83	100	1
GCA_011032805.1	anml	anml:molluscs	571300000	5713	GCF_019263745.1	arch	arch:archaea	3300000	3300	FALSE	none	69.727	99.965	1
GCA_011032805.1	anml	anml:molluscs	571300000	5713	GCF_019263745.1	arch	arch:archaea	3300000	3300	FALSE	species	54.273	100	1
GCA_002833325.1	anml	anml:fishes	523800000	5238	GCF_019263745.1	arch	arch:archaea	3300000	3300	FALSE	none	69.727	100	1
GCA_002833325.1	anml	anml:fishes	523800000	5238	GCF_019263745.1	arch	arch:archaea	3300000	3300	FALSE	species	53.788	100	1
GCA_022405095.1	anml	anml:insects	407200000	4072	GCF_019263745.1	arch	arch:archaea	3300000	3300	FALSE	none	69.727	100	1
GCA_022405095.1	anml	anml:insects	407200000	4072	GCF_019263745.1	arch	arch:archaea	3300000	3300	FALSE	species	54.909	100	1
GCA_002259205.1	anml	anml:nematodes	152100000	1521	GCF_019263745.1	arch	arch:archaea	3300000	3300	FALSE	none	69.727	100	1
GCA_002259205.1	anml	anml:nematodes	152100000	1521	GCF_019263745.1	arch	arch:archaea	3300000	3300	FALSE	species	55.394	100	1
GCF_025526975.1	fung	fung:chytrids	11000000	110	GCF_019263745.1	arch	arch:archaea	550000	550	TRUE	none	72.727	100	1
GCF_025526975.1	fung	fung:chytrids	11000000	110	GCF_019263745.1	arch	arch:archaea	550000	550	TRUE	species	54.727	100	1
GCA_025531835.1	fung	fung:fungi	6200000	62	GCF_019263745.1	arch	arch:archaea	310000	310	TRUE	none	76.129	100	1
GCA_025531835.1	fung	fung:fungi	6200000	62	GCF_019263745.1	arch	arch:archaea	310000	310	TRUE	species	59.677	100	1
GCA_004801975.1	fung	fung:basidiomycetes	16300000	163	GCF_019263745.1	arch	arch:archaea	796000	796	TRUE	none	72.739	100	1
GCA_004801975.1	fung	fung:basidiomycetes	16300000	163	GCF_019263745.1	arch	arch:archaea	796000	796	TRUE	species	56.91	100	1
GCA_003243075.1	fung	fung:budding yeasts	2200000	22	GCF_019263745.1	arch	arch:archaea	100000	100	TRUE	none	78	100	1
GCA_003243075.1	fung	fung:budding yeasts	2200000	22	GCF_019263745.1	arch	arch:archaea	100000	100	TRUE	species	65	100	1
GCA_023205875.1	plnt	plnt:green algae	8600000	86	GCF_019263745.1	arch	arch:archaea	430000	430	TRUE	none	74.651	100	1
GCA_023205875.1	plnt	plnt:green algae	8600000	86	GCF_019263745.1	arch	arch:archaea	430000	430	TRUE	species	56.279	100	1
GCA_004354405.1	plnt	plnt:plants	205700000	2057	GCF_019263745.1	arch	arch:archaea	3300000	3300	FALSE	none	69.727	100	1
GCA_004354405.1	plnt	plnt:plants	205700000	2057	GCF_019263745.1	arch	arch:archaea	3300000	3300	FALSE	species	54.455	100	1
GCA_004320505.1	plnt	plnt:plants	436800000	4368	GCF_019263745.1	arch	arch:archaea	3300000	3300	FALSE	none	69.727	100	1
GCA_004320505.1	plnt	plnt:plants	436800000	4368	GCF_019263745.1	arch	arch:archaea	3300000	3300	FALSE	species	54.515	99.954	1
GCA_019650255.1	plnt	plnt:green algae	99500000	995	GCF_019263745.1	arch	arch:archaea	3300000	3300	FALSE	none	69.727	100	1
GCA_019650255.1	plnt	plnt:green algae	99500000	995	GCF_019263745.1	arch	arch:archaea	3300000	3300	FALSE	species	55.182	100	1
GCF_016696845.1	prok	prok:CFB group bacteria	3200000	32	GCF_019263745.1	arch	arch:archaea	151000	151	TRUE	none	76.821	100	1
GCF_016696845.1	prok	prok:CFB group bacteria	3200000	32	GCF_019263745.1	arch	arch:archaea	151000	151	TRUE	species	61.589	100	1
GCF_900002575.1	prok	prok:firmicutes	3000000	30	GCF_019263745.1	arch	arch:archaea	135000	135	TRUE	none	76.296	100	1
GCF_900002575.1	prok	prok:firmicutes	3000000	30	GCF_019263745.1	arch	arch:archaea	135000	135	TRUE	species	61.481	100	1
GCF_000218585.1	prok	prok:a-proteobacteria	3500000	35	GCF_019263745.1	arch	arch:archaea	164000	164	TRUE	none	73.171	100	1
GCF_000218585.1	prok	prok:a-proteobacteria	3500000	35	GCF_019263745.1	arch	arch:archaea	164000	164	TRUE	species	59.756	100	1
GCF_000340565.2	prok	prok:cyanobacteria	3600000	36	GCF_019263745.1	arch	arch:archaea	175000	175	TRUE	none	74.857	100	1
GCF_000340565.2	prok	prok:cyanobacteria	3600000	36	GCF_019263745.1	arch	arch:archaea	175000	175	TRUE	species	60.571	100	1
GCA_028892595.1	prst	prst:protists	186800000	1868	GCF_019263745.1	arch	arch:archaea	3300000	3300	FALSE	none	69.727	100	1
GCA_028892595.1	prst	prst:protists	186800000	1868	GCF_019263745.1	arch	arch:archaea	3300000	3300	FALSE	species	53.818	100	1
GCF_026262505.1	prst	prst:monads	148200000	1482	GCF_019263745.1	arch	arch:archaea	3300000	3300	FALSE	none	69.727	100	1
GCF_026262505.1	prst	prst:monads	148200000	1482	GCF_019263745.1	arch	arch:archaea	3300000	3300	FALSE	species	53.818	100	1
GCA_018398725.1	prst	prst:alveolates	2300000	23	GCF_019263745.1	arch	arch:archaea	104000	104	TRUE	none	77.885	100	1
GCA_018398725.1	prst	prst:alveolates	2300000	23	GCF_019263745.1	arch	arch:archaea	104000	104	TRUE	species	64.423	100	1
GCA_020800235.1	prst	prst:algae	50700000	507	GCF_019263745.1	arch	arch:archaea	2535000	2535	TRUE	none	69.862	100	1
GCA_020800235.1	prst	prst:algae	50700000	507	GCF_019263745.1	arch	arch:archaea	2535000	2535	TRUE	species	56.055	100	1
GCA_011032805.1	anml	anml:molluscs	571300000	5713	GCF_025449255.1	arch	arch:archaea	1600000	1600	FALSE	none	97.688	99.965	1
GCA_011032805.1	anml	anml:molluscs	571300000	5713	GCF_025449255.1	arch	arch:archaea	1600000	1600	FALSE	species	79	100	1
GCA_002833325.1	anml	anml:fishes	523800000	5238	GCF_025449255.1	arch	arch:archaea	1600000	1600	FALSE	none	97.688	100	1
GCA_002833325.1	anml	anml:fishes	523800000	5238	GCF_025449255.1	arch	arch:archaea	1600000	1600	FALSE	species	78.562	100	1
GCA_022405095.1	anml	anml:insects	407200000	4072	GCF_025449255.1	arch	arch:archaea	1600000	1600	FALSE	none	97.688	100	1
GCA_022405095.1	anml	anml:insects	407200000	4072	GCF_025449255.1	arch	arch:archaea	1600000	1600	FALSE	species	79.75	100	1
GCA_002259205.1	anml	anml:nematodes	152100000	1521	GCF_025449255.1	arch	arch:archaea	1600000	1600	FALSE	none	97.688	100	1
GCA_002259205.1	anml	anml:nematodes	152100000	1521	GCF_025449255.1	arch	arch:archaea	1600000	1600	FALSE	species	80.125	100	1
GCF_025526975.1	fung	fung:chytrids	11000000	110	GCF_025449255.1	arch	arch:archaea	530000	530	TRUE	none	97.736	100	1
GCF_025526975.1	fung	fung:chytrids	11000000	110	GCF_025449255.1	arch	arch:archaea	530000	530	TRUE	species	78.679	100	1
GCA_025531835.1	fung	fung:fungi	6200000	62	GCF_025449255.1	arch	arch:archaea	295000	295	TRUE	none	96.271	100	1
GCA_025531835.1	fung	fung:fungi	6200000	62	GCF_025449255.1	arch	arch:archaea	295000	295	TRUE	species	78.983	100	1
GCA_004801975.1	fung	fung:basidiomycetes	16300000	163	GCF_025449255.1	arch	arch:archaea	780000	780	TRUE	none	97.564	100	1
GCA_004801975.1	fung	fung:basidiomycetes	16300000	163	GCF_025449255.1	arch	arch:archaea	780000	780	TRUE	species	79.231	100	1
GCA_003243075.1	fung	fung:budding yeasts	2200000	22	GCF_025449255.1	arch	arch:archaea	110000	110	TRUE	none	94.545	100	1
GCA_003243075.1	fung	fung:budding yeasts	2200000	22	GCF_025449255.1	arch	arch:archaea	110000	110	TRUE	species	76.364	100	1
GCA_023205875.1	plnt	plnt:green algae	8600000	86	GCF_025449255.1	arch	arch:archaea	406000	406	TRUE	none	97.291	100	1
GCA_023205875.1	plnt	plnt:green algae	8600000	86	GCF_025449255.1	arch	arch:archaea	406000	406	TRUE	species	80.049	100	1
GCA_004354405.1	plnt	plnt:plants	205700000	2057	GCF_025449255.1	arch	arch:archaea	1600000	1600	FALSE	none	97.688	100	1
GCA_004354405.1	plnt	plnt:plants	205700000	2057	GCF_025449255.1	arch	arch:archaea	1600000	1600	FALSE	species	79.312	100	1
GCA_004320505.1	plnt	plnt:plants	436800000	4368	GCF_025449255.1	arch	arch:archaea	1600000	1600	FALSE	none	97.688	100	1
GCA_004320505.1	plnt	plnt:plants	436800000	4368	GCF_025449255.1	arch	arch:archaea	1600000	1600	FALSE	species	79.312	99.954	1
GCA_019650255.1	plnt	plnt:green algae	99500000	995	GCF_025449255.1	arch	arch:archaea	1600000	1600	FALSE	none	97.688	100	1
GCA_019650255.1	plnt	plnt:green algae	99500000	995	GCF_025449255.1	arch	arch:archaea	1600000	1600	FALSE	species	79.875	100	1
GCF_016696845.1	prok	prok:CFB group bacteria	3200000	32	GCF_025449255.1	arch	arch:archaea	160000	160	TRUE	none	96.25	100	1
GCF_016696845.1	prok	prok:CFB group bacteria	3200000	32	GCF_025449255.1	arch	arch:archaea	160000	160	TRUE	species	80.625	100	1
GCF_900002575.1	prok	prok:firmicutes	3000000	30	GCF_025449255.1	arch	arch:archaea	150000	150	TRUE	none	96	100	1
GCF_900002575.1	prok	prok:firmicutes	3000000	30	GCF_025449255.1	arch	arch:archaea	150000	150	TRUE	species	80	100	1
GCF_000218585.1	prok	prok:a-proteobacteria	3500000	35	GCF_025449255.1	arch	arch:archaea	175000	175	TRUE	none	96.571	100	1
GCF_000218585.1	prok	prok:a-proteobacteria	3500000	35	GCF_025449255.1	arch	arch:archaea	175000	175	TRUE	species	80	100	1
GCF_000340565.2	prok	prok:cyanobacteria	3600000	36	GCF_025449255.1	arch	arch:archaea	180000	180	TRUE	none	96.667	100	1
GCF_000340565.2	prok	prok:cyanobacteria	3600000	36	GCF_025449255.1	arch	arch:archaea	180000	180	TRUE	species	79.444	100	1
GCA_028892595.1	prst	prst:protists	186800000	1868	GCF_025449255.1	arch	arch:archaea	1600000	1600	FALSE	none	97.688	100	1
GCA_028892595.1	prst	prst:protists	186800000	1868	GCF_025449255.1	arch	arch:archaea	1600000	1600	FALSE	species	78.25	100	1
GCF_026262505.1	prst	prst:monads	148200000	1482	GCF_025449255.1	arch	arch:archaea	1600000	1600	FALSE	none	97.688	100	1
GCF_026262505.1	prst	prst:monads	148200000	1482	GCF_025449255.1	arch	arch:archaea	1600000	1600	FALSE	species	78.25	100	1
GCA_018398725.1	prst	prst:alveolates	2300000	23	GCF_025449255.1	arch	arch:archaea	115000	115	TRUE	none	94.783	100	1
GCA_018398725.1	prst	prst:alveolates	2300000	23	GCF_025449255.1	arch	arch:archaea	115000	115	TRUE	species	76.522	100	1
GCA_020800235.1	prst	prst:algae	50700000	507	GCF_025449255.1	arch	arch:archaea	1600000	1600	FALSE	none	97.688	100	1
GCA_020800235.1	prst	prst:algae	50700000	507	GCF_025449255.1	arch	arch:archaea	1600000	1600	FALSE	species	80.125	100	1
GCA_011032805.1	anml	anml:molluscs	571300000	5713	GCF_025244945.1	arch	arch:archaea	2500000	2500	FALSE	none	99.92	99.965	1
GCA_011032805.1	anml	anml:molluscs	571300000	5713	GCF_025244945.1	arch	arch:archaea	2500000	2500	FALSE	species	79.76	100	1
GCA_002833325.1	anml	anml:fishes	523800000	5238	GCF_025244945.1	arch	arch:archaea	2500000	2500	FALSE	none	99.92	100	1
GCA_002833325.1	anml	anml:fishes	523800000	5238	GCF_025244945.1	arch	arch:archaea	2500000	2500	FALSE	species	78.76	100	1
GCA_022405095.1	anml	anml:insects	407200000	4072	GCF_025244945.1	arch	arch:archaea	2500000	2500	FALSE	none	99.92	100	1
GCA_022405095.1	anml	anml:insects	407200000	4072	GCF_025244945.1	arch	arch:archaea	2500000	2500	FALSE	species	82.16	100	1
GCA_002259205.1	anml	anml:nematodes	152100000	1521	GCF_025244945.1	arch	arch:archaea	2500000	2500	FALSE	none	99.92	100	1
GCA_002259205.1	anml	anml:nematodes	152100000	1521	GCF_025244945.1	arch	arch:archaea	2500000	2500	FALSE	species	83.4	100	1
GCF_025526975.1	fung	fung:chytrids	11000000	110	GCF_025244945.1	arch	arch:archaea	539000	539	TRUE	none	99.814	100	1
GCF_025526975.1	fung	fung:chytrids	11000000	110	GCF_025244945.1	arch	arch:archaea	539000	539	TRUE	species	79.963	100	1
GCA_025531835.1	fung	fung:fungi	6200000	62	GCF_025244945.1	arch	arch:archaea	310000	310	TRUE	none	100	100	1
GCA_025531835.1	fung	fung:fungi	6200000	62	GCF_025244945.1	arch	arch:archaea	310000	310	TRUE	species	80	100	1
GCA_004801975.1	fung	fung:basidiomycetes	16300000	163	GCF_025244945.1	arch	arch:archaea	803000	803	TRUE	none	99.875	100	1
GCA_004801975.1	fung	fung:basidiomycetes	16300000	163	GCF_025244945.1	arch	arch:archaea	803000	803	TRUE	species	81.445	100	1
GCA_003243075.1	fung	fung:budding yeasts	2200000	22	GCF_025244945.1	arch	arch:archaea	91000	91	TRUE	none	100	100	1
GCA_003243075.1	fung	fung:budding yeasts	2200000	22	GCF_025244945.1	arch	arch:archaea	91000	91	TRUE	species	86.813	100	1
GCA_023205875.1	plnt	plnt:green algae	8600000	86	GCF_025244945.1	arch	arch:archaea	430000	430	TRUE	none	100	100	1
GCA_023205875.1	plnt	plnt:green algae	8600000	86	GCF_025244945.1	arch	arch:archaea	430000	430	TRUE	species	80	100	1
GCA_004354405.1	plnt	plnt:plants	205700000	2057	GCF_025244945.1	arch	arch:archaea	2500000	2500	FALSE	none	99.92	100	1
GCA_004354405.1	plnt	plnt:plants	205700000	2057	GCF_025244945.1	arch	arch:archaea	2500000	2500	FALSE	species	80.64	100	1
GCA_004320505.1	plnt	plnt:plants	436800000	4368	GCF_025244945.1	arch	arch:archaea	2500000	2500	FALSE	none	99.92	100	1
GCA_004320505.1	plnt	plnt:plants	436800000	4368	GCF_025244945.1	arch	arch:archaea	2500000	2500	FALSE	species	80.92	99.954	1
GCA_019650255.1	plnt	plnt:green algae	99500000	995	GCF_025244945.1	arch	arch:archaea	2500000	2500	FALSE	none	99.92	100	1
GCA_019650255.1	plnt	plnt:green algae	99500000	995	GCF_025244945.1	arch	arch:archaea	2500000	2500	FALSE	species	82.68	100	1
GCF_016696845.1	prok	prok:CFB group bacteria	3200000	32	GCF_025244945.1	arch	arch:archaea	160000	160	TRUE	none	97.5	100	1
GCF_016696845.1	prok	prok:CFB group bacteria	3200000	32	GCF_025244945.1	arch	arch:archaea	160000	160	TRUE	species	78.75	100	1
GCF_900002575.1	prok	prok:firmicutes	3000000	30	GCF_025244945.1	arch	arch:archaea	146000	146	TRUE	none	97.26	100	1
GCF_900002575.1	prok	prok:firmicutes	3000000	30	GCF_025244945.1	arch	arch:archaea	146000	146	TRUE	species	79.452	100	1
GCF_000218585.1	prok	prok:a-proteobacteria	3500000	35	GCF_025244945.1	arch	arch:archaea	172000	172	TRUE	none	97.674	100	1
GCF_000218585.1	prok	prok:a-proteobacteria	3500000	35	GCF_025244945.1	arch	arch:archaea	172000	172	TRUE	species	79.07	100	1
GCF_000340565.2	prok	prok:cyanobacteria	3600000	36	GCF_025244945.1	arch	arch:archaea	179000	179	TRUE	none	97.765	100	1
GCF_000340565.2	prok	prok:cyanobacteria	3600000	36	GCF_025244945.1	arch	arch:archaea	179000	179	TRUE	species	79.33	100	1
GCA_028892595.1	prst	prst:protists	186800000	1868	GCF_025244945.1	arch	arch:archaea	2500000	2500	FALSE	none	99.92	100	1
GCA_028892595.1	prst	prst:protists	186800000	1868	GCF_025244945.1	arch	arch:archaea	2500000	2500	FALSE	species	78.52	100	1
GCF_026262505.1	prst	prst:monads	148200000	1482	GCF_025244945.1	arch	arch:archaea	2500000	2500	FALSE	none	99.92	100	1
GCF_026262505.1	prst	prst:monads	148200000	1482	GCF_025244945.1	arch	arch:archaea	2500000	2500	FALSE	species	78.88	100	1
GCA_018398725.1	prst	prst:alveolates	2300000	23	GCF_025244945.1	arch	arch:archaea	98000	98	TRUE	none	100	100	1
GCA_018398725.1	prst	prst:alveolates	2300000	23	GCF_025244945.1	arch	arch:archaea	98000	98	TRUE	species	85.714	100	1
GCA_020800235.1	prst	prst:algae	50700000	507	GCF_025244945.1	arch	arch:archaea	2500000	2500	FALSE	none	99.92	100	1
GCA_020800235.1	prst	prst:algae	50700000	507	GCF_025244945.1	arch	arch:archaea	2500000	2500	FALSE	species	83.4	100	1
GCA_011032805.1	anml	anml:molluscs	571300000	5713	GCF_004799685.1	arch	arch:archaea	2900000	2900	FALSE	none	100	99.965	1
GCA_011032805.1	anml	anml:molluscs	571300000	5713	GCF_004799685.1	arch	arch:archaea	2900000	2900	FALSE	species	92.517	100	1
GCA_002833325.1	anml	anml:fishes	523800000	5238	GCF_004799685.1	arch	arch:archaea	2900000	2900	FALSE	none	100	100	1
GCA_002833325.1	anml	anml:fishes	523800000	5238	GCF_004799685.1	arch	arch:archaea	2900000	2900	FALSE	species	92.138	100	1
GCA_022405095.1	anml	anml:insects	407200000	4072	GCF_004799685.1	arch	arch:archaea	2900000	2900	FALSE	none	100	100	1
GCA_022405095.1	anml	anml:insects	407200000	4072	GCF_004799685.1	arch	arch:archaea	2900000	2900	FALSE	species	93.034	100	1
GCA_002259205.1	anml	anml:nematodes	152100000	1521	GCF_004799685.1	arch	arch:archaea	2900000	2900	FALSE	none	100	100	1
GCA_002259205.1	anml	anml:nematodes	152100000	1521	GCF_004799685.1	arch	arch:archaea	2900000	2900	FALSE	species	93.103	100	1
GCF_025526975.1	fung	fung:chytrids	11000000	110	GCF_004799685.1	arch	arch:archaea	542000	542	TRUE	none	100	100	1
GCF_025526975.1	fung	fung:chytrids	11000000	110	GCF_004799685.1	arch	arch:archaea	542000	542	TRUE	species	92.804	100	1
GCA_025531835.1	fung	fung:fungi	6200000	62	GCF_004799685.1	arch	arch:archaea	306000	306	TRUE	none	100	100	1
GCA_025531835.1	fung	fung:fungi	6200000	62	GCF_004799685.1	arch	arch:archaea	306000	306	TRUE	species	93.137	100	1
GCA_004801975.1	fung	fung:basidiomycetes	16300000	163	GCF_004799685.1	arch	arch:archaea	801000	801	TRUE	none	100	100	1
GCA_004801975.1	fung	fung:basidiomycetes	16300000	163	GCF_004799685.1	arch	arch:archaea	801000	801	TRUE	species	93.508	100	1
GCA_003243075.1	fung	fung:budding yeasts	2200000	22	GCF_004799685.1	arch	arch:archaea	98000	98	TRUE	none	100	100	1
GCA_003243075.1	fung	fung:budding yeasts	2200000	22	GCF_004799685.1	arch	arch:archaea	98000	98	TRUE	species	96.939	100	1
GCA_023205875.1	plnt	plnt:green algae	8600000	86	GCF_004799685.1	arch	arch:archaea	426000	426	TRUE	none	100	100	1
GCA_023205875.1	plnt	plnt:green algae	8600000	86	GCF_004799685.1	arch	arch:archaea	426000	426	TRUE	species	92.019	100	1
GCA_004354405.1	plnt	plnt:plants	205700000	2057	GCF_004799685.1	arch	arch:archaea	2900000	2900	FALSE	none	100	100	1
GCA_004354405.1	plnt	plnt:plants	205700000	2057	GCF_004799685.1	arch	arch:archaea	2900000	2900	FALSE	species	92.621	100	1
GCA_004320505.1	plnt	plnt:plants	436800000	4368	GCF_004799685.1	arch	arch:archaea	2900000	2900	FALSE	none	100	100	1
GCA_004320505.1	plnt	plnt:plants	436800000	4368	GCF_004799685.1	arch	arch:archaea	2900000	2900	FALSE	species	92.724	99.954	1
GCA_019650255.1	plnt	plnt:green algae	99500000	995	GCF_004799685.1	arch	arch:archaea	2900000	2900	FALSE	none	100	100	1
GCA_019650255.1	plnt	plnt:green algae	99500000	995	GCF_004799685.1	arch	arch:archaea	2900000	2900	FALSE	species	93.069	100	1
GCF_016696845.1	prok	prok:CFB group bacteria	3200000	32	GCF_004799685.1	arch	arch:archaea	155000	155	TRUE	none	100	100	1
GCF_016696845.1	prok	prok:CFB group bacteria	3200000	32	GCF_004799685.1	arch	arch:archaea	155000	155	TRUE	species	93.548	100	1
GCF_900002575.1	prok	prok:firmicutes	3000000	30	GCF_004799685.1	arch	arch:archaea	140000	140	TRUE	none	100	100	1
GCF_900002575.1	prok	prok:firmicutes	3000000	30	GCF_004799685.1	arch	arch:archaea	140000	140	TRUE	species	95	100	1
GCF_000218585.1	prok	prok:a-proteobacteria	3500000	35	GCF_004799685.1	arch	arch:archaea	173000	173	TRUE	none	100	100	1
GCF_000218585.1	prok	prok:a-proteobacteria	3500000	35	GCF_004799685.1	arch	arch:archaea	173000	173	TRUE	species	93.064	100	1
GCF_000340565.2	prok	prok:cyanobacteria	3600000	36	GCF_004799685.1	arch	arch:archaea	180000	180	TRUE	none	100	100	1
GCF_000340565.2	prok	prok:cyanobacteria	3600000	36	GCF_004799685.1	arch	arch:archaea	180000	180	TRUE	species	92.222	100	1
GCA_028892595.1	prst	prst:protists	186800000	1868	GCF_004799685.1	arch	arch:archaea	2900000	2900	FALSE	none	100	100	1
GCA_028892595.1	prst	prst:protists	186800000	1868	GCF_004799685.1	arch	arch:archaea	2900000	2900	FALSE	species	92.103	100	1
GCF_026262505.1	prst	prst:monads	148200000	1482	GCF_004799685.1	arch	arch:archaea	2900000	2900	FALSE	none	100	100	1
GCF_026262505.1	prst	prst:monads	148200000	1482	GCF_004799685.1	arch	arch:archaea	2900000	2900	FALSE	species	92.172	100	1
GCA_018398725.1	prst	prst:alveolates	2300000	23	GCF_004799685.1	arch	arch:archaea	107000	107	TRUE	none	100	100	1
GCA_018398725.1	prst	prst:alveolates	2300000	23	GCF_004799685.1	arch	arch:archaea	107000	107	TRUE	species	95.327	100	1
GCA_020800235.1	prst	prst:algae	50700000	507	GCF_004799685.1	arch	arch:archaea	2534000	2534	TRUE	none	100	100	1
GCA_020800235.1	prst	prst:algae	50700000	507	GCF_004799685.1	arch	arch:archaea	2534000	2534	TRUE	species	93.212	100	1
GCA_011032805.1	anml	anml:molluscs	571300000	5713	GCF_025526975.1	fung	fung:chytrids	11000000	11000	FALSE	none	99.618	99.965	1
GCA_011032805.1	anml	anml:molluscs	571300000	5713	GCF_025526975.1	fung	fung:chytrids	11000000	11000	FALSE	species	8.136	100	1
GCA_002833325.1	anml	anml:fishes	523800000	5238	GCF_025526975.1	fung	fung:chytrids	11000000	11000	FALSE	none	99.618	100	1
GCA_002833325.1	anml	anml:fishes	523800000	5238	GCF_025526975.1	fung	fung:chytrids	11000000	11000	FALSE	species	8.009	100	1
GCA_022405095.1	anml	anml:insects	407200000	4072	GCF_025526975.1	fung	fung:chytrids	11000000	11000	FALSE	none	99.618	100	1
GCA_022405095.1	anml	anml:insects	407200000	4072	GCF_025526975.1	fung	fung:chytrids	11000000	11000	FALSE	species	8.4	100	1
GCA_002259205.1	anml	anml:nematodes	152100000	1521	GCF_025526975.1	fung	fung:chytrids	7539000	7539	TRUE	none	99.682	100	1
GCA_002259205.1	anml	anml:nematodes	152100000	1521	GCF_025526975.1	fung	fung:chytrids	7539000	7539	TRUE	species	8.449	100	1
GCF_019263745.1	arch	arch:archaea	3300000	33	GCF_025526975.1	fung	fung:chytrids	155000	155	TRUE	none	100	100	1
GCF_019263745.1	arch	arch:archaea	3300000	33	GCF_025526975.1	fung	fung:chytrids	155000	155	TRUE	species	0	100	1
GCF_025449255.1	arch	arch:archaea	1600000	16	GCF_025526975.1	fung	fung:chytrids	80000	80	TRUE	none	100	100	1
GCF_025449255.1	arch	arch:archaea	1600000	16	GCF_025526975.1	fung	fung:chytrids	80000	80	TRUE	species	0	100	1
GCF_025244945.1	arch	arch:archaea	2500000	25	GCF_025526975.1	fung	fung:chytrids	122000	122	TRUE	none	100	100	1
GCF_025244945.1	arch	arch:archaea	2500000	25	GCF_025526975.1	fung	fung:chytrids	122000	122	TRUE	species	0	100	1
GCF_004799685.1	arch	arch:archaea	2900000	29	GCF_025526975.1	fung	fung:chytrids	140000	140	TRUE	none	100	100	1
GCF_004799685.1	arch	arch:archaea	2900000	29	GCF_025526975.1	fung	fung:chytrids	140000	140	TRUE	species	0	100	1
GCA_025531835.1	fung	fung:fungi	6200000	62	GCF_025526975.1	fung	fung:chytrids	280000	280	TRUE	none	99.643	100	1
GCA_025531835.1	fung	fung:fungi	6200000	62	GCF_025526975.1	fung	fung:chytrids	280000	280	TRUE	species	5.357	100	1
GCA_004801975.1	fung	fung:basidiomycetes	16300000	163	GCF_025526975.1	fung	fung:chytrids	796000	796	TRUE	none	99.874	100	1
GCA_004801975.1	fung	fung:basidiomycetes	16300000	163	GCF_025526975.1	fung	fung:chytrids	796000	796	TRUE	species	7.161	100	1
GCA_003243075.1	fung	fung:budding yeasts	2200000	22	GCF_025526975.1	fung	fung:chytrids	108000	108	TRUE	none	100	100	1
GCA_003243075.1	fung	fung:budding yeasts	2200000	22	GCF_025526975.1	fung	fung:chytrids	108000	108	TRUE	species	0	100	1
GCA_023205875.1	plnt	plnt:green algae	8600000	86	GCF_025526975.1	fung	fung:chytrids	404000	404	TRUE	none	99.752	100	1
GCA_023205875.1	plnt	plnt:green algae	8600000	86	GCF_025526975.1	fung	fung:chytrids	404000	404	TRUE	species	7.426	100	1
GCA_004354405.1	plnt	plnt:plants	205700000	2057	GCF_025526975.1	fung	fung:chytrids	10285000	10285	TRUE	none	99.66	100	1
GCA_004354405.1	plnt	plnt:plants	205700000	2057	GCF_025526975.1	fung	fung:chytrids	10285000	10285	TRUE	species	8.196	100	1
GCA_004320505.1	plnt	plnt:plants	436800000	4368	GCF_025526975.1	fung	fung:chytrids	11000000	11000	FALSE	none	99.618	100	1
GCA_004320505.1	plnt	plnt:plants	436800000	4368	GCF_025526975.1	fung	fung:chytrids	11000000	11000	FALSE	species	8.236	99.954	1
GCA_019650255.1	plnt	plnt:green algae	99500000	995	GCF_025526975.1	fung	fung:chytrids	4926000	4926	TRUE	none	99.655	100	1
GCA_019650255.1	plnt	plnt:green algae	99500000	995	GCF_025526975.1	fung	fung:chytrids	4926000	4926	TRUE	species	8.303	100	1
GCF_016696845.1	prok	prok:CFB group bacteria	3200000	32	GCF_025526975.1	fung	fung:chytrids	153000	153	TRUE	none	100	100	1
GCF_016696845.1	prok	prok:CFB group bacteria	3200000	32	GCF_025526975.1	fung	fung:chytrids	153000	153	TRUE	species	0	100	1
GCF_900002575.1	prok	prok:firmicutes	3000000	30	GCF_025526975.1	fung	fung:chytrids	144000	144	TRUE	none	100	100	1
GCF_900002575.1	prok	prok:firmicutes	3000000	30	GCF_025526975.1	fung	fung:chytrids	144000	144	TRUE	species	0	100	1
GCF_000218585.1	prok	prok:a-proteobacteria	3500000	35	GCF_025526975.1	fung	fung:chytrids	164000	164	TRUE	none	100	100	1
GCF_000218585.1	prok	prok:a-proteobacteria	3500000	35	GCF_025526975.1	fung	fung:chytrids	164000	164	TRUE	species	0.61	100	1
GCF_000340565.2	prok	prok:cyanobacteria	3600000	36	GCF_025526975.1	fung	fung:chytrids	171000	171	TRUE	none	100	100	1
GCF_000340565.2	prok	prok:cyanobacteria	3600000	36	GCF_025526975.1	fung	fung:chytrids	171000	171	TRUE	species	0.585	100	1
GCA_028892595.1	prst	prst:protists	186800000	1868	GCF_025526975.1	fung	fung:chytrids	9316000	9316	TRUE	none	99.667	100	1
GCA_028892595.1	prst	prst:protists	186800000	1868	GCF_025526975.1	fung	fung:chytrids	9316000	9316	TRUE	species	7.911	100	1
GCF_026262505.1	prst	prst:monads	148200000	1482	GCF_025526975.1	fung	fung:chytrids	7346000	7346	TRUE	none	99.687	100	1
GCF_026262505.1	prst	prst:monads	148200000	1482	GCF_025526975.1	fung	fung:chytrids	7346000	7346	TRUE	species	7.991	100	1
GCA_018398725.1	prst	prst:alveolates	2300000	23	GCF_025526975.1	fung	fung:chytrids	112000	112	TRUE	none	100	100	1
GCA_018398725.1	prst	prst:alveolates	2300000	23	GCF_025526975.1	fung	fung:chytrids	112000	112	TRUE	species	0	100	1
GCA_020800235.1	prst	prst:algae	50700000	507	GCF_025526975.1	fung	fung:chytrids	2475000	2475	TRUE	none	99.758	100	1
GCA_020800235.1	prst	prst:algae	50700000	507	GCF_025526975.1	fung	fung:chytrids	2475000	2475	TRUE	species	7.879	100	1
GCA_011032805.1	anml	anml:molluscs	571300000	5713	GCA_025531835.1	fung	fung:fungi	6200000	6200	FALSE	none	99.823	99.965	1
GCA_011032805.1	anml	anml:molluscs	571300000	5713	GCA_025531835.1	fung	fung:fungi	6200000	6200	FALSE	species	52.419	100	1
GCA_002833325.1	anml	anml:fishes	523800000	5238	GCA_025531835.1	fung	fung:fungi	6200000	6200	FALSE	none	99.823	100	1
GCA_002833325.1	anml	anml:fishes	523800000	5238	GCA_025531835.1	fung	fung:fungi	6200000	6200	FALSE	species	51.306	100	1
GCA_022405095.1	anml	anml:insects	407200000	4072	GCA_025531835.1	fung	fung:fungi	6200000	6200	FALSE	none	99.823	100	1
GCA_022405095.1	anml	anml:insects	407200000	4072	GCA_025531835.1	fung	fung:fungi	6200000	6200	FALSE	species	54.694	100	1
GCA_002259205.1	anml	anml:nematodes	152100000	1521	GCA_025531835.1	fung	fung:fungi	6200000	6200	FALSE	none	99.823	100	1
GCA_002259205.1	anml	anml:nematodes	152100000	1521	GCA_025531835.1	fung	fung:fungi	6200000	6200	FALSE	species	55.694	100	1
GCF_019263745.1	arch	arch:archaea	3300000	33	GCA_025531835.1	fung	fung:fungi	143000	143	TRUE	none	99.301	100	1
GCF_019263745.1	arch	arch:archaea	3300000	33	GCA_025531835.1	fung	fung:fungi	143000	143	TRUE	species	53.846	100	1
GCF_025449255.1	arch	arch:archaea	1600000	16	GCA_025531835.1	fung	fung:fungi	69000	69	TRUE	none	98.551	100	1
GCF_025449255.1	arch	arch:archaea	1600000	16	GCA_025531835.1	fung	fung:fungi	69000	69	TRUE	species	52.174	100	1
GCF_025244945.1	arch	arch:archaea	2500000	25	GCA_025531835.1	fung	fung:fungi	109000	109	TRUE	none	99.083	100	1
GCF_025244945.1	arch	arch:archaea	2500000	25	GCA_025531835.1	fung	fung:fungi	109000	109	TRUE	species	52.294	100	1
GCF_004799685.1	arch	arch:archaea	2900000	29	GCA_025531835.1	fung	fung:fungi	131000	131	TRUE	none	99.237	100	1
GCF_004799685.1	arch	arch:archaea	2900000	29	GCA_025531835.1	fung	fung:fungi	131000	131	TRUE	species	51.145	100	1
GCF_025526975.1	fung	fung:chytrids	11000000	110	GCA_025531835.1	fung	fung:fungi	543000	543	TRUE	none	99.632	100	1
GCF_025526975.1	fung	fung:chytrids	11000000	110	GCA_025531835.1	fung	fung:fungi	543000	543	TRUE	species	0	100	1
GCA_004801975.1	fung	fung:basidiomycetes	16300000	163	GCA_025531835.1	fung	fung:fungi	799000	799	TRUE	none	99.374	100	1
GCA_004801975.1	fung	fung:basidiomycetes	16300000	163	GCA_025531835.1	fung	fung:fungi	799000	799	TRUE	species	56.07	100	1
GCA_003243075.1	fung	fung:budding yeasts	2200000	22	GCA_025531835.1	fung	fung:fungi	97000	97	TRUE	none	98.969	100	1
GCA_003243075.1	fung	fung:budding yeasts	2200000	22	GCA_025531835.1	fung	fung:fungi	97000	97	TRUE	species	51.546	100	1
GCA_023205875.1	plnt	plnt:green algae	8600000	86	GCA_025531835.1	fung	fung:fungi	425000	425	TRUE	none	99.765	100	1
GCA_023205875.1	plnt	plnt:green algae	8600000	86	GCA_025531835.1	fung	fung:fungi	425000	425	TRUE	species	52	100	1
GCA_004354405.1	plnt	plnt:plants	205700000	2057	GCA_025531835.1	fung	fung:fungi	6200000	6200	FALSE	none	99.823	100	1
GCA_004354405.1	plnt	plnt:plants	205700000	2057	GCA_025531835.1	fung	fung:fungi	6200000	6200	FALSE	species	53.194	100	1
GCA_004320505.1	plnt	plnt:plants	436800000	4368	GCA_025531835.1	fung	fung:fungi	6200000	6200	FALSE	none	99.823	100	1
GCA_004320505.1	plnt	plnt:plants	436800000	4368	GCA_025531835.1	fung	fung:fungi	6200000	6200	FALSE	species	53.5	99.954	1
GCA_019650255.1	plnt	plnt:green algae	99500000	995	GCA_025531835.1	fung	fung:fungi	4971000	4971	TRUE	none	99.839	100	1
GCA_019650255.1	plnt	plnt:green algae	99500000	995	GCA_025531835.1	fung	fung:fungi	4971000	4971	TRUE	species	54.657	100	1
GCF_016696845.1	prok	prok:CFB group bacteria	3200000	32	GCA_025531835.1	fung	fung:fungi	141000	141	TRUE	none	99.291	100	1
GCF_016696845.1	prok	prok:CFB group bacteria	3200000	32	GCA_025531835.1	fung	fung:fungi	141000	141	TRUE	species	53.191	100	1
GCF_900002575.1	prok	prok:firmicutes	3000000	30	GCA_025531835.1	fung	fung:fungi	135000	135	TRUE	none	99.259	100	1
GCF_900002575.1	prok	prok:firmicutes	3000000	30	GCA_025531835.1	fung	fung:fungi	135000	135	TRUE	species	51.852	100	1
GCF_000218585.1	prok	prok:a-proteobacteria	3500000	35	GCA_025531835.1	fung	fung:fungi	151000	151	TRUE	none	99.338	100	1
GCF_000218585.1	prok	prok:a-proteobacteria	3500000	35	GCA_025531835.1	fung	fung:fungi	151000	151	TRUE	species	52.318	100	1
GCF_000340565.2	prok	prok:cyanobacteria	3600000	36	GCA_025531835.1	fung	fung:fungi	155000	155	TRUE	none	99.355	100	1
GCF_000340565.2	prok	prok:cyanobacteria	3600000	36	GCA_025531835.1	fung	fung:fungi	155000	155	TRUE	species	52.903	100	1
GCA_028892595.1	prst	prst:protists	186800000	1868	GCA_025531835.1	fung	fung:fungi	6200000	6200	FALSE	none	99.823	100	1
GCA_028892595.1	prst	prst:protists	186800000	1868	GCA_025531835.1	fung	fung:fungi	6200000	6200	FALSE	species	50.903	100	1
GCF_026262505.1	prst	prst:monads	148200000	1482	GCA_025531835.1	fung	fung:fungi	6200000	6200	FALSE	none	99.823	100	1
GCF_026262505.1	prst	prst:monads	148200000	1482	GCA_025531835.1	fung	fung:fungi	6200000	6200	FALSE	species	51.581	100	1
GCA_018398725.1	prst	prst:alveolates	2300000	23	GCA_025531835.1	fung	fung:fungi	101000	101	TRUE	none	99.01	100	1
GCA_018398725.1	prst	prst:alveolates	2300000	23	GCA_025531835.1	fung	fung:fungi	101000	101	TRUE	species	52.475	100	1
GCA_020800235.1	prst	prst:algae	50700000	507	GCA_025531835.1	fung	fung:fungi	2513000	2513	TRUE	none	99.841	100	1
GCA_020800235.1	prst	prst:algae	50700000	507	GCA_025531835.1	fung	fung:fungi	2513000	2513	TRUE	species	55.671	100	1
GCA_011032805.1	anml	anml:molluscs	571300000	5713	GCA_004801975.1	fung	fung:basidiomycetes	16300000	16300	FALSE	none	97.718	99.965	1
GCA_011032805.1	anml	anml:molluscs	571300000	5713	GCA_004801975.1	fung	fung:basidiomycetes	16300000	16300	FALSE	species	75.472	100	1
GCA_002833325.1	anml	anml:fishes	523800000	5238	GCA_004801975.1	fung	fung:basidiomycetes	16300000	16300	FALSE	none	97.706	100	1
GCA_002833325.1	anml	anml:fishes	523800000	5238	GCA_004801975.1	fung	fung:basidiomycetes	16300000	16300	FALSE	species	74.16	100	1
GCA_022405095.1	anml	anml:insects	407200000	4072	GCA_004801975.1	fung	fung:basidiomycetes	16300000	16300	FALSE	none	97.724	100	1
GCA_022405095.1	anml	anml:insects	407200000	4072	GCA_004801975.1	fung	fung:basidiomycetes	16300000	16300	FALSE	species	77.748	100	1
GCA_002259205.1	anml	anml:nematodes	152100000	1521	GCA_004801975.1	fung	fung:basidiomycetes	7596000	7596	TRUE	none	97.565	100	1
GCA_002259205.1	anml	anml:nematodes	152100000	1521	GCA_004801975.1	fung	fung:basidiomycetes	7596000	7596	TRUE	species	78.607	99.934	1
GCF_019263745.1	arch	arch:archaea	3300000	33	GCA_004801975.1	fung	fung:basidiomycetes	165000	165	TRUE	none	98.182	100	1
GCF_019263745.1	arch	arch:archaea	3300000	33	GCA_004801975.1	fung	fung:basidiomycetes	165000	165	TRUE	species	74.545	100	1
GCF_025449255.1	arch	arch:archaea	1600000	16	GCA_004801975.1	fung	fung:basidiomycetes	80000	80	TRUE	none	98.75	100	1
GCF_025449255.1	arch	arch:archaea	1600000	16	GCA_004801975.1	fung	fung:basidiomycetes	80000	80	TRUE	species	76.25	100	1
GCF_025244945.1	arch	arch:archaea	2500000	25	GCA_004801975.1	fung	fung:basidiomycetes	125000	125	TRUE	none	98.4	100	1
GCF_025244945.1	arch	arch:archaea	2500000	25	GCA_004801975.1	fung	fung:basidiomycetes	125000	125	TRUE	species	76	100	1
GCF_004799685.1	arch	arch:archaea	2900000	29	GCA_004801975.1	fung	fung:basidiomycetes	145000	145	TRUE	none	98.621	100	1
GCF_004799685.1	arch	arch:archaea	2900000	29	GCA_004801975.1	fung	fung:basidiomycetes	145000	145	TRUE	species	75.862	100	1
GCF_025526975.1	fung	fung:chytrids	11000000	110	GCA_004801975.1	fung	fung:basidiomycetes	522000	522	TRUE	none	98.276	100	1
GCF_025526975.1	fung	fung:chytrids	11000000	110	GCA_004801975.1	fung	fung:basidiomycetes	522000	522	TRUE	species	74.521	100	1
GCA_025531835.1	fung	fung:fungi	6200000	62	GCA_004801975.1	fung	fung:basidiomycetes	302000	302	TRUE	none	98.675	100	1
GCA_025531835.1	fung	fung:fungi	6200000	62	GCA_004801975.1	fung	fung:basidiomycetes	302000	302	TRUE	species	77.815	100	1
GCA_003243075.1	fung	fung:budding yeasts	2200000	22	GCA_004801975.1	fung	fung:basidiomycetes	110000	110	TRUE	none	98.182	100	1
GCA_003243075.1	fung	fung:budding yeasts	2200000	22	GCA_004801975.1	fung	fung:basidiomycetes	110000	110	TRUE	species	76.364	100	1
GCA_023205875.1	plnt	plnt:green algae	8600000	86	GCA_004801975.1	fung	fung:basidiomycetes	403000	403	TRUE	none	98.263	100	1
GCA_023205875.1	plnt	plnt:green algae	8600000	86	GCA_004801975.1	fung	fung:basidiomycetes	403000	403	TRUE	species	73.945	100	1
GCA_004354405.1	plnt	plnt:plants	205700000	2057	GCA_004801975.1	fung	fung:basidiomycetes	10235000	10235	TRUE	none	97.772	100	1
GCA_004354405.1	plnt	plnt:plants	205700000	2057	GCA_004801975.1	fung	fung:basidiomycetes	10235000	10235	TRUE	species	76.356	100	1
GCA_004320505.1	plnt	plnt:plants	436800000	4368	GCA_004801975.1	fung	fung:basidiomycetes	16300000	16300	FALSE	none	97.718	100	1
GCA_004320505.1	plnt	plnt:plants	436800000	4368	GCA_004801975.1	fung	fung:basidiomycetes	16300000	16300	FALSE	species	76.509	99.954	1
GCA_019650255.1	plnt	plnt:green algae	99500000	995	GCA_004801975.1	fung	fung:basidiomycetes	4924000	4924	TRUE	none	97.502	100	1
GCA_019650255.1	plnt	plnt:green algae	99500000	995	GCA_004801975.1	fung	fung:basidiomycetes	4924000	4924	TRUE	species	78.534	100	1
GCF_016696845.1	prok	prok:CFB group bacteria	3200000	32	GCA_004801975.1	fung	fung:basidiomycetes	160000	160	TRUE	none	98.125	100	1
GCF_016696845.1	prok	prok:CFB group bacteria	3200000	32	GCA_004801975.1	fung	fung:basidiomycetes	160000	160	TRUE	species	75	100	1
GCF_900002575.1	prok	prok:firmicutes	3000000	30	GCA_004801975.1	fung	fung:basidiomycetes	150000	150	TRUE	none	98.667	100	1
GCF_900002575.1	prok	prok:firmicutes	3000000	30	GCA_004801975.1	fung	fung:basidiomycetes	150000	150	TRUE	species	76.667	100	1
GCF_000218585.1	prok	prok:a-proteobacteria	3500000	35	GCA_004801975.1	fung	fung:basidiomycetes	175000	175	TRUE	none	98.286	100	1
GCF_000218585.1	prok	prok:a-proteobacteria	3500000	35	GCA_004801975.1	fung	fung:basidiomycetes	175000	175	TRUE	species	74.857	100	1
GCF_000340565.2	prok	prok:cyanobacteria	3600000	36	GCA_004801975.1	fung	fung:basidiomycetes	180000	180	TRUE	none	98.333	100	1
GCF_000340565.2	prok	prok:cyanobacteria	3600000	36	GCA_004801975.1	fung	fung:basidiomycetes	180000	180	TRUE	species	75.556	100	1
GCA_028892595.1	prst	prst:protists	186800000	1868	GCA_004801975.1	fung	fung:basidiomycetes	9307000	9307	TRUE	none	97.744	100	1
GCA_028892595.1	prst	prst:protists	186800000	1868	GCA_004801975.1	fung	fung:basidiomycetes	9307000	9307	TRUE	species	74.256	100	1
GCF_026262505.1	prst	prst:monads	148200000	1482	GCA_004801975.1	fung	fung:basidiomycetes	7393000	7393	TRUE	none	97.538	100	1
GCF_026262505.1	prst	prst:monads	148200000	1482	GCA_004801975.1	fung	fung:basidiomycetes	7393000	7393	TRUE	species	74.422	100	1
GCA_018398725.1	prst	prst:alveolates	2300000	23	GCA_004801975.1	fung	fung:basidiomycetes	115000	115	TRUE	none	98.261	100	1
GCA_018398725.1	prst	prst:alveolates	2300000	23	GCA_004801975.1	fung	fung:basidiomycetes	115000	115	TRUE	species	74.783	100	1
GCA_020800235.1	prst	prst:algae	50700000	507	GCA_004801975.1	fung	fung:basidiomycetes	2494000	2494	TRUE	none	97.715	100	1
GCA_020800235.1	prst	prst:algae	50700000	507	GCA_004801975.1	fung	fung:basidiomycetes	2494000	2494	TRUE	species	79.15	100	1
GCA_011032805.1	anml	anml:molluscs	571300000	5713	GCA_003243075.1	fung	fung:budding yeasts	2200000	2200	FALSE	none	100	99.965	1
GCA_011032805.1	anml	anml:molluscs	571300000	5713	GCA_003243075.1	fung	fung:budding yeasts	2200000	2200	FALSE	species	86.955	100	1
GCA_002833325.1	anml	anml:fishes	523800000	5238	GCA_003243075.1	fung	fung:budding yeasts	2200000	2200	FALSE	none	100	100	1
GCA_002833325.1	anml	anml:fishes	523800000	5238	GCA_003243075.1	fung	fung:budding yeasts	2200000	2200	FALSE	species	85.864	100	1
GCA_022405095.1	anml	anml:insects	407200000	4072	GCA_003243075.1	fung	fung:budding yeasts	2200000	2200	FALSE	none	100	100	1
GCA_022405095.1	anml	anml:insects	407200000	4072	GCA_003243075.1	fung	fung:budding yeasts	2200000	2200	FALSE	species	88.591	100	1
GCF_019263745.1	arch	arch:archaea	3300000	33	GCA_003243075.1	fung	fung:budding yeasts	165000	165	TRUE	none	100	100	1
GCF_019263745.1	arch	arch:archaea	3300000	33	GCA_003243075.1	fung	fung:budding yeasts	165000	165	TRUE	species	89.697	100	1
GCF_025449255.1	arch	arch:archaea	1600000	16	GCA_003243075.1	fung	fung:budding yeasts	63000	63	TRUE	none	100	100	1
GCF_025449255.1	arch	arch:archaea	1600000	16	GCA_003243075.1	fung	fung:budding yeasts	63000	63	TRUE	species	90.476	100	1
GCF_025244945.1	arch	arch:archaea	2500000	25	GCA_003243075.1	fung	fung:budding yeasts	120000	120	TRUE	none	100	100	1
GCF_025244945.1	arch	arch:archaea	2500000	25	GCA_003243075.1	fung	fung:budding yeasts	120000	120	TRUE	species	89.167	100	1
GCF_004799685.1	arch	arch:archaea	2900000	29	GCA_003243075.1	fung	fung:budding yeasts	145000	145	TRUE	none	100	100	1
GCF_004799685.1	arch	arch:archaea	2900000	29	GCA_003243075.1	fung	fung:budding yeasts	145000	145	TRUE	species	89.655	100	1
GCF_025526975.1	fung	fung:chytrids	11000000	110	GCA_003243075.1	fung	fung:budding yeasts	523000	523	TRUE	none	100	100	1
GCF_025526975.1	fung	fung:chytrids	11000000	110	GCA_003243075.1	fung	fung:budding yeasts	523000	523	TRUE	species	84.13	100	1
GCA_025531835.1	fung	fung:fungi	6200000	62	GCA_003243075.1	fung	fung:budding yeasts	310000	310	TRUE	none	100	100	1
GCA_025531835.1	fung	fung:fungi	6200000	62	GCA_003243075.1	fung	fung:budding yeasts	310000	310	TRUE	species	87.419	100	1
GCA_004801975.1	fung	fung:basidiomycetes	16300000	163	GCA_003243075.1	fung	fung:budding yeasts	788000	788	TRUE	none	100	100	1
GCA_004801975.1	fung	fung:basidiomycetes	16300000	163	GCA_003243075.1	fung	fung:budding yeasts	788000	788	TRUE	species	87.31	100	1
GCA_023205875.1	plnt	plnt:green algae	8600000	86	GCA_003243075.1	fung	fung:budding yeasts	420000	420	TRUE	none	100	100	1
GCA_023205875.1	plnt	plnt:green algae	8600000	86	GCA_003243075.1	fung	fung:budding yeasts	420000	420	TRUE	species	82.619	100	1
GCA_004354405.1	plnt	plnt:plants	205700000	2057	GCA_003243075.1	fung	fung:budding yeasts	2200000	2200	FALSE	none	100	100	1
GCA_004354405.1	plnt	plnt:plants	205700000	2057	GCA_003243075.1	fung	fung:budding yeasts	2200000	2200	FALSE	species	87.636	100	1
GCA_004320505.1	plnt	plnt:plants	436800000	4368	GCA_003243075.1	fung	fung:budding yeasts	2200000	2200	FALSE	none	100	100	1
GCA_004320505.1	plnt	plnt:plants	436800000	4368	GCA_003243075.1	fung	fung:budding yeasts	2200000	2200	FALSE	species	87.773	99.954	1
GCA_019650255.1	plnt	plnt:green algae	99500000	995	GCA_003243075.1	fung	fung:budding yeasts	2200000	2200	FALSE	none	100	100	1
GCA_019650255.1	plnt	plnt:green algae	99500000	995	GCA_003243075.1	fung	fung:budding yeasts	2200000	2200	FALSE	species	88.773	100	1
GCF_016696845.1	prok	prok:CFB group bacteria	3200000	32	GCA_003243075.1	fung	fung:budding yeasts	158000	158	TRUE	none	100	100	1
GCF_016696845.1	prok	prok:CFB group bacteria	3200000	32	GCA_003243075.1	fung	fung:budding yeasts	158000	158	TRUE	species	89.873	100	1
GCF_900002575.1	prok	prok:firmicutes	3000000	30	GCA_003243075.1	fung	fung:budding yeasts	150000	150	TRUE	none	100	100	1
GCF_900002575.1	prok	prok:firmicutes	3000000	30	GCA_003243075.1	fung	fung:budding yeasts	150000	150	TRUE	species	90	100	1
GCF_000218585.1	prok	prok:a-proteobacteria	3500000	35	GCA_003243075.1	fung	fung:budding yeasts	175000	175	TRUE	none	100	100	1
GCF_000218585.1	prok	prok:a-proteobacteria	3500000	35	GCA_003243075.1	fung	fung:budding yeasts	175000	175	TRUE	species	89.714	100	1
GCF_000340565.2	prok	prok:cyanobacteria	3600000	36	GCA_003243075.1	fung	fung:budding yeasts	179000	179	TRUE	none	100	100	1
GCF_000340565.2	prok	prok:cyanobacteria	3600000	36	GCA_003243075.1	fung	fung:budding yeasts	179000	179	TRUE	species	89.385	100	1
GCA_028892595.1	prst	prst:protists	186800000	1868	GCA_003243075.1	fung	fung:budding yeasts	2200000	2200	FALSE	none	100	100	1
GCA_028892595.1	prst	prst:protists	186800000	1868	GCA_003243075.1	fung	fung:budding yeasts	2200000	2200	FALSE	species	85.545	100	1
GCF_026262505.1	prst	prst:monads	148200000	1482	GCA_003243075.1	fung	fung:budding yeasts	2200000	2200	FALSE	none	100	100	1
GCF_026262505.1	prst	prst:monads	148200000	1482	GCA_003243075.1	fung	fung:budding yeasts	2200000	2200	FALSE	species	86.045	100	1
GCA_018398725.1	prst	prst:alveolates	2300000	23	GCA_003243075.1	fung	fung:budding yeasts	104000	104	TRUE	none	100	100	1
GCA_018398725.1	prst	prst:alveolates	2300000	23	GCA_003243075.1	fung	fung:budding yeasts	104000	104	TRUE	species	87.5	100	1
GCA_020800235.1	prst	prst:algae	50700000	507	GCA_003243075.1	fung	fung:budding yeasts	2200000	2200	FALSE	none	100	100	1
GCA_020800235.1	prst	prst:algae	50700000	507	GCA_003243075.1	fung	fung:budding yeasts	2200000	2200	FALSE	species	89	100	1
GCA_011032805.1	anml	anml:molluscs	571300000	5713	GCA_023205875.1	plnt	plnt:green algae	8600000	8600	FALSE	none	99.384	99.965	1
GCA_011032805.1	anml	anml:molluscs	571300000	5713	GCA_023205875.1	plnt	plnt:green algae	8600000	8600	FALSE	species	1.547	100	1
GCA_002833325.1	anml	anml:fishes	523800000	5238	GCA_023205875.1	plnt	plnt:green algae	8600000	8600	FALSE	none	99.372	100	1
GCA_002833325.1	anml	anml:fishes	523800000	5238	GCA_023205875.1	plnt	plnt:green algae	8600000	8600	FALSE	species	1.512	100	1
GCA_022405095.1	anml	anml:insects	407200000	4072	GCA_023205875.1	plnt	plnt:green algae	8600000	8600	FALSE	none	99.407	100	1
GCA_022405095.1	anml	anml:insects	407200000	4072	GCA_023205875.1	plnt	plnt:green algae	8600000	8600	FALSE	species	1.593	99.975	1
GCA_002259205.1	anml	anml:nematodes	152100000	1521	GCA_023205875.1	plnt	plnt:green algae	7605000	7605	TRUE	none	99.395	100	1
GCA_002259205.1	anml	anml:nematodes	152100000	1521	GCA_023205875.1	plnt	plnt:green algae	7605000	7605	TRUE	species	1.683	100	1
GCF_019263745.1	arch	arch:archaea	3300000	33	GCA_023205875.1	plnt	plnt:green algae	156000	156	TRUE	none	98.718	100	1
GCF_019263745.1	arch	arch:archaea	3300000	33	GCA_023205875.1	plnt	plnt:green algae	156000	156	TRUE	species	0	100	1
GCF_025449255.1	arch	arch:archaea	1600000	16	GCA_023205875.1	plnt	plnt:green algae	80000	80	TRUE	none	100	100	1
GCF_025449255.1	arch	arch:archaea	1600000	16	GCA_023205875.1	plnt	plnt:green algae	80000	80	TRUE	species	0	100	1
GCF_025244945.1	arch	arch:archaea	2500000	25	GCA_023205875.1	plnt	plnt:green algae	119000	119	TRUE	none	100	100	1
GCF_025244945.1	arch	arch:archaea	2500000	25	GCA_023205875.1	plnt	plnt:green algae	119000	119	TRUE	species	0	100	1
GCF_004799685.1	arch	arch:archaea	2900000	29	GCA_023205875.1	plnt	plnt:green algae	138000	138	TRUE	none	100	100	1
GCF_004799685.1	arch	arch:archaea	2900000	29	GCA_023205875.1	plnt	plnt:green algae	138000	138	TRUE	species	0	100	1
GCF_025526975.1	fung	fung:chytrids	11000000	110	GCA_023205875.1	plnt	plnt:green algae	532000	532	TRUE	none	99.248	100	1
GCF_025526975.1	fung	fung:chytrids	11000000	110	GCA_023205875.1	plnt	plnt:green algae	532000	532	TRUE	species	0	100	1
GCA_025531835.1	fung	fung:fungi	6200000	62	GCA_023205875.1	plnt	plnt:green algae	280000	280	TRUE	none	98.571	100	1
GCA_025531835.1	fung	fung:fungi	6200000	62	GCA_023205875.1	plnt	plnt:green algae	280000	280	TRUE	species	0	100	1
GCA_004801975.1	fung	fung:basidiomycetes	16300000	163	GCA_023205875.1	plnt	plnt:green algae	784000	784	TRUE	none	99.107	100	1
GCA_004801975.1	fung	fung:basidiomycetes	16300000	163	GCA_023205875.1	plnt	plnt:green algae	784000	784	TRUE	species	1.786	100	1
GCA_003243075.1	fung	fung:budding yeasts	2200000	22	GCA_023205875.1	plnt	plnt:green algae	105000	105	TRUE	none	100	100	1
GCA_003243075.1	fung	fung:budding yeasts	2200000	22	GCA_023205875.1	plnt	plnt:green algae	105000	105	TRUE	species	0	100	1
GCA_004354405.1	plnt	plnt:plants	205700000	2057	GCA_023205875.1	plnt	plnt:green algae	8600000	8600	FALSE	none	99.314	100	1
GCA_004354405.1	plnt	plnt:plants	205700000	2057	GCA_023205875.1	plnt	plnt:green algae	8600000	8600	FALSE	species	0.872	100	1
GCA_004320505.1	plnt	plnt:plants	436800000	4368	GCA_023205875.1	plnt	plnt:green algae	8600000	8600	FALSE	none	99.291	100	1
GCA_004320505.1	plnt	plnt:plants	436800000	4368	GCA_023205875.1	plnt	plnt:green algae	8600000	8600	FALSE	species	1.012	99.954	1
GCF_016696845.1	prok	prok:CFB group bacteria	3200000	32	GCA_023205875.1	plnt	plnt:green algae	148000	148	TRUE	none	99.324	100	1
GCF_016696845.1	prok	prok:CFB group bacteria	3200000	32	GCA_023205875.1	plnt	plnt:green algae	148000	148	TRUE	species	0	100	1
GCF_900002575.1	prok	prok:firmicutes	3000000	30	GCA_023205875.1	plnt	plnt:green algae	139000	139	TRUE	none	100	100	1
GCF_900002575.1	prok	prok:firmicutes	3000000	30	GCA_023205875.1	plnt	plnt:green algae	139000	139	TRUE	species	0	100	1
GCF_000218585.1	prok	prok:a-proteobacteria	3500000	35	GCA_023205875.1	plnt	plnt:green algae	160000	160	TRUE	none	98.75	100	1
GCF_000218585.1	prok	prok:a-proteobacteria	3500000	35	GCA_023205875.1	plnt	plnt:green algae	160000	160	TRUE	species	0	100	1
GCF_000340565.2	prok	prok:cyanobacteria	3600000	36	GCA_023205875.1	plnt	plnt:green algae	162000	162	TRUE	none	98.765	100	1
GCF_000340565.2	prok	prok:cyanobacteria	3600000	36	GCA_023205875.1	plnt	plnt:green algae	162000	162	TRUE	species	0	100	1
GCA_028892595.1	prst	prst:protists	186800000	1868	GCA_023205875.1	plnt	plnt:green algae	8600000	8600	FALSE	none	99.372	100	1
GCA_028892595.1	prst	prst:protists	186800000	1868	GCA_023205875.1	plnt	plnt:green algae	8600000	8600	FALSE	species	1.407	100	1
GCF_026262505.1	prst	prst:monads	148200000	1482	GCA_023205875.1	plnt	plnt:green algae	7387000	7387	TRUE	none	99.391	100	1
GCF_026262505.1	prst	prst:monads	148200000	1482	GCA_023205875.1	plnt	plnt:green algae	7387000	7387	TRUE	species	1.462	100	1
GCA_018398725.1	prst	prst:alveolates	2300000	23	GCA_023205875.1	plnt	plnt:green algae	111000	111	TRUE	none	100	100	1
GCA_018398725.1	prst	prst:alveolates	2300000	23	GCA_023205875.1	plnt	plnt:green algae	111000	111	TRUE	species	0	100	1
GCA_020800235.1	prst	prst:algae	50700000	507	GCA_023205875.1	plnt	plnt:green algae	2512000	2512	TRUE	none	99.323	100	1
GCA_020800235.1	prst	prst:algae	50700000	507	GCA_023205875.1	plnt	plnt:green algae	2512000	2512	TRUE	species	1.354	100	1
GCA_011032805.1	anml	anml:molluscs	571300000	5713	GCA_004354405.1	plnt	plnt:plants	28372000	28372	TRUE	none	99.122	99.965	1
GCA_011032805.1	anml	anml:molluscs	571300000	5713	GCA_004354405.1	plnt	plnt:plants	28372000	28372	TRUE	species	12.717	100	1
GCA_002833325.1	anml	anml:fishes	523800000	5238	GCA_004354405.1	plnt	plnt:plants	26037000	26037	TRUE	none	99.132	100	1
GCA_002833325.1	anml	anml:fishes	523800000	5238	GCA_004354405.1	plnt	plnt:plants	26037000	26037	TRUE	species	12.428	100	1
GCA_022405095.1	anml	anml:insects	407200000	4072	GCA_004354405.1	plnt	plnt:plants	20255000	20255	TRUE	none	99.136	100	1
GCA_022405095.1	anml	anml:insects	407200000	4072	GCA_004354405.1	plnt	plnt:plants	20255000	20255	TRUE	species	13.192	99.975	1
GCA_002259205.1	anml	anml:nematodes	152100000	1521	GCA_004354405.1	plnt	plnt:plants	7466000	7466	TRUE	none	99.183	100	1
GCA_002259205.1	anml	anml:nematodes	152100000	1521	GCA_004354405.1	plnt	plnt:plants	7466000	7466	TRUE	species	13.836	99.934	1
GCF_019263745.1	arch	arch:archaea	3300000	33	GCA_004354405.1	plnt	plnt:plants	165000	165	TRUE	none	99.394	100	1
GCF_019263745.1	arch	arch:archaea	3300000	33	GCA_004354405.1	plnt	plnt:plants	165000	165	TRUE	species	15.758	100	1
GCF_025449255.1	arch	arch:archaea	1600000	16	GCA_004354405.1	plnt	plnt:plants	78000	78	TRUE	none	98.718	100	1
GCF_025449255.1	arch	arch:archaea	1600000	16	GCA_004354405.1	plnt	plnt:plants	78000	78	TRUE	species	20.513	100	1
GCF_025244945.1	arch	arch:archaea	2500000	25	GCA_004354405.1	plnt	plnt:plants	119000	119	TRUE	none	99.16	100	1
GCF_025244945.1	arch	arch:archaea	2500000	25	GCA_004354405.1	plnt	plnt:plants	119000	119	TRUE	species	18.487	100	1
GCF_004799685.1	arch	arch:archaea	2900000	29	GCA_004354405.1	plnt	plnt:plants	143000	143	TRUE	none	99.301	100	1
GCF_004799685.1	arch	arch:archaea	2900000	29	GCA_004354405.1	plnt	plnt:plants	143000	143	TRUE	species	17.483	100	1
GCF_025526975.1	fung	fung:chytrids	11000000	110	GCA_004354405.1	plnt	plnt:plants	550000	550	TRUE	none	99.273	100	1
GCF_025526975.1	fung	fung:chytrids	11000000	110	GCA_004354405.1	plnt	plnt:plants	550000	550	TRUE	species	11.818	100	1
GCA_025531835.1	fung	fung:fungi	6200000	62	GCA_004354405.1	plnt	plnt:plants	310000	310	TRUE	none	99.677	100	1
GCA_025531835.1	fung	fung:fungi	6200000	62	GCA_004354405.1	plnt	plnt:plants	310000	310	TRUE	species	14.516	100	1
GCA_004801975.1	fung	fung:basidiomycetes	16300000	163	GCA_004354405.1	plnt	plnt:plants	806000	806	TRUE	none	98.635	100	1
GCA_004801975.1	fung	fung:basidiomycetes	16300000	163	GCA_004354405.1	plnt	plnt:plants	806000	806	TRUE	species	12.655	100	1
GCA_003243075.1	fung	fung:budding yeasts	2200000	22	GCA_004354405.1	plnt	plnt:plants	109000	109	TRUE	none	99.083	100	1
GCA_003243075.1	fung	fung:budding yeasts	2200000	22	GCA_004354405.1	plnt	plnt:plants	109000	109	TRUE	species	19.266	100	1
GCA_023205875.1	plnt	plnt:green algae	8600000	86	GCA_004354405.1	plnt	plnt:plants	430000	430	TRUE	none	99.535	100	1
GCA_023205875.1	plnt	plnt:green algae	8600000	86	GCA_004354405.1	plnt	plnt:plants	430000	430	TRUE	species	0	100	1
GCA_019650255.1	plnt	plnt:green algae	99500000	995	GCA_004354405.1	plnt	plnt:plants	4873000	4873	TRUE	none	99.097	100	1
GCA_019650255.1	plnt	plnt:green algae	99500000	995	GCA_004354405.1	plnt	plnt:plants	4873000	4873	TRUE	species	13.339	100	1
GCF_016696845.1	prok	prok:CFB group bacteria	3200000	32	GCA_004354405.1	plnt	plnt:plants	160000	160	TRUE	none	99.375	100	1
GCF_016696845.1	prok	prok:CFB group bacteria	3200000	32	GCA_004354405.1	plnt	plnt:plants	160000	160	TRUE	species	16.25	100	1
GCF_900002575.1	prok	prok:firmicutes	3000000	30	GCA_004354405.1	plnt	plnt:plants	146000	146	TRUE	none	99.315	100	1
GCF_900002575.1	prok	prok:firmicutes	3000000	30	GCA_004354405.1	plnt	plnt:plants	146000	146	TRUE	species	17.123	100	1
GCF_000218585.1	prok	prok:a-proteobacteria	3500000	35	GCA_004354405.1	plnt	plnt:plants	175000	175	TRUE	none	99.429	100	1
GCF_000218585.1	prok	prok:a-proteobacteria	3500000	35	GCA_004354405.1	plnt	plnt:plants	175000	175	TRUE	species	15.429	100	1
GCF_000340565.2	prok	prok:cyanobacteria	3600000	36	GCA_004354405.1	plnt	plnt:plants	180000	180	TRUE	none	99.444	100	1
GCF_000340565.2	prok	prok:cyanobacteria	3600000	36	GCA_004354405.1	plnt	plnt:plants	180000	180	TRUE	species	15.556	100	1
GCA_028892595.1	prst	prst:protists	186800000	1868	GCA_004354405.1	plnt	plnt:plants	9143000	9143	TRUE	none	99.191	100	1
GCA_028892595.1	prst	prst:protists	186800000	1868	GCA_004354405.1	plnt	plnt:plants	9143000	9143	TRUE	species	12.392	100	1
GCF_026262505.1	prst	prst:monads	148200000	1482	GCA_004354405.1	plnt	plnt:plants	7289000	7289	TRUE	none	99.177	100	1
GCF_026262505.1	prst	prst:monads	148200000	1482	GCA_004354405.1	plnt	plnt:plants	7289000	7289	TRUE	species	12.718	100	1
GCA_018398725.1	prst	prst:alveolates	2300000	23	GCA_004354405.1	plnt	plnt:plants	111000	111	TRUE	none	99.099	100	1
GCA_018398725.1	prst	prst:alveolates	2300000	23	GCA_004354405.1	plnt	plnt:plants	111000	111	TRUE	species	18.919	100	1
GCA_020800235.1	prst	prst:algae	50700000	507	GCA_004354405.1	plnt	plnt:plants	2509000	2509	TRUE	none	98.924	100	1
GCA_020800235.1	prst	prst:algae	50700000	507	GCA_004354405.1	plnt	plnt:plants	2509000	2509	TRUE	species	13.511	100	1
GCA_011032805.1	anml	anml:molluscs	571300000	5713	GCA_004320505.1	plnt	plnt:plants	28373000	28373	TRUE	none	98.569	99.965	1
GCA_011032805.1	anml	anml:molluscs	571300000	5713	GCA_004320505.1	plnt	plnt:plants	28373000	28373	TRUE	species	21.239	100	1
GCA_002833325.1	anml	anml:fishes	523800000	5238	GCA_004320505.1	plnt	plnt:plants	26013000	26013	TRUE	none	98.558	100	1
GCA_002833325.1	anml	anml:fishes	523800000	5238	GCA_004320505.1	plnt	plnt:plants	26013000	26013	TRUE	species	20.551	100	1
GCA_022405095.1	anml	anml:insects	407200000	4072	GCA_004320505.1	plnt	plnt:plants	20199000	20199	TRUE	none	98.629	100	1
GCA_022405095.1	anml	anml:insects	407200000	4072	GCA_004320505.1	plnt	plnt:plants	20199000	20199	TRUE	species	22.625	99.975	1
GCA_002259205.1	anml	anml:nematodes	152100000	1521	GCA_004320505.1	plnt	plnt:plants	7571000	7571	TRUE	none	98.626	100	1
GCA_002259205.1	anml	anml:nematodes	152100000	1521	GCA_004320505.1	plnt	plnt:plants	7571000	7571	TRUE	species	23.445	99.934	1
GCF_019263745.1	arch	arch:archaea	3300000	33	GCA_004320505.1	plnt	plnt:plants	154000	154	TRUE	none	99.351	100	1
GCF_019263745.1	arch	arch:archaea	3300000	33	GCA_004320505.1	plnt	plnt:plants	154000	154	TRUE	species	19.481	100	1
GCF_025449255.1	arch	arch:archaea	1600000	16	GCA_004320505.1	plnt	plnt:plants	80000	80	TRUE	none	98.75	100	1
GCF_025449255.1	arch	arch:archaea	1600000	16	GCA_004320505.1	plnt	plnt:plants	80000	80	TRUE	species	23.75	100	1
GCF_025244945.1	arch	arch:archaea	2500000	25	GCA_004320505.1	plnt	plnt:plants	123000	123	TRUE	none	99.187	100	1
GCF_025244945.1	arch	arch:archaea	2500000	25	GCA_004320505.1	plnt	plnt:plants	123000	123	TRUE	species	22.764	100	1
GCF_004799685.1	arch	arch:archaea	2900000	29	GCA_004320505.1	plnt	plnt:plants	139000	139	TRUE	none	99.281	100	1
GCF_004799685.1	arch	arch:archaea	2900000	29	GCA_004320505.1	plnt	plnt:plants	139000	139	TRUE	species	21.583	100	1
GCF_025526975.1	fung	fung:chytrids	11000000	110	GCA_004320505.1	plnt	plnt:plants	524000	524	TRUE	none	98.664	100	1
GCF_025526975.1	fung	fung:chytrids	11000000	110	GCA_004320505.1	plnt	plnt:plants	524000	524	TRUE	species	20.802	100	1
GCA_025531835.1	fung	fung:fungi	6200000	62	GCA_004320505.1	plnt	plnt:plants	298000	298	TRUE	none	99.329	100	1
GCA_025531835.1	fung	fung:fungi	6200000	62	GCA_004320505.1	plnt	plnt:plants	298000	298	TRUE	species	21.141	100	1
GCA_004801975.1	fung	fung:basidiomycetes	16300000	163	GCA_004320505.1	plnt	plnt:plants	794000	794	TRUE	none	98.489	100	1
GCA_004801975.1	fung	fung:basidiomycetes	16300000	163	GCA_004320505.1	plnt	plnt:plants	794000	794	TRUE	species	23.048	100	1
GCA_003243075.1	fung	fung:budding yeasts	2200000	22	GCA_004320505.1	plnt	plnt:plants	106000	106	TRUE	none	99.057	100	1
GCA_003243075.1	fung	fung:budding yeasts	2200000	22	GCA_004320505.1	plnt	plnt:plants	106000	106	TRUE	species	23.585	100	1
GCA_023205875.1	plnt	plnt:green algae	8600000	86	GCA_004320505.1	plnt	plnt:plants	405000	405	TRUE	none	98.765	100	1
GCA_023205875.1	plnt	plnt:green algae	8600000	86	GCA_004320505.1	plnt	plnt:plants	405000	405	TRUE	species	0	100	1
GCA_019650255.1	plnt	plnt:green algae	99500000	995	GCA_004320505.1	plnt	plnt:plants	4943000	4943	TRUE	none	98.624	100	1
GCA_019650255.1	plnt	plnt:green algae	99500000	995	GCA_004320505.1	plnt	plnt:plants	4943000	4943	TRUE	species	23.366	100	1
GCF_016696845.1	prok	prok:CFB group bacteria	3200000	32	GCA_004320505.1	plnt	plnt:plants	149000	149	TRUE	none	99.329	100	1
GCF_016696845.1	prok	prok:CFB group bacteria	3200000	32	GCA_004320505.1	plnt	plnt:plants	149000	149	TRUE	species	20.134	100	1
GCF_900002575.1	prok	prok:firmicutes	3000000	30	GCA_004320505.1	plnt	plnt:plants	144000	144	TRUE	none	99.306	100	1
GCF_900002575.1	prok	prok:firmicutes	3000000	30	GCA_004320505.1	plnt	plnt:plants	144000	144	TRUE	species	20.833	100	1
GCF_000218585.1	prok	prok:a-proteobacteria	3500000	35	GCA_004320505.1	plnt	plnt:plants	164000	164	TRUE	none	99.39	100	1
GCF_000218585.1	prok	prok:a-proteobacteria	3500000	35	GCA_004320505.1	plnt	plnt:plants	164000	164	TRUE	species	20.732	100	1
GCF_000340565.2	prok	prok:cyanobacteria	3600000	36	GCA_004320505.1	plnt	plnt:plants	167000	167	TRUE	none	99.401	100	1
GCF_000340565.2	prok	prok:cyanobacteria	3600000	36	GCA_004320505.1	plnt	plnt:plants	167000	167	TRUE	species	20.958	100	1
GCA_028892595.1	prst	prst:protists	186800000	1868	GCA_004320505.1	plnt	plnt:plants	9240000	9240	TRUE	none	98.571	100	1
GCA_028892595.1	prst	prst:protists	186800000	1868	GCA_004320505.1	plnt	plnt:plants	9240000	9240	TRUE	species	20.043	100	1
GCF_026262505.1	prst	prst:monads	148200000	1482	GCA_004320505.1	plnt	plnt:plants	7382000	7382	TRUE	none	98.659	100	1
GCF_026262505.1	prst	prst:monads	148200000	1482	GCA_004320505.1	plnt	plnt:plants	7382000	7382	TRUE	species	20.455	100	1
GCA_018398725.1	prst	prst:alveolates	2300000	23	GCA_004320505.1	plnt	plnt:plants	112000	112	TRUE	none	99.107	100	1
GCA_018398725.1	prst	prst:alveolates	2300000	23	GCA_004320505.1	plnt	plnt:plants	112000	112	TRUE	species	24.107	100	1
GCA_020800235.1	prst	prst:algae	50700000	507	GCA_004320505.1	plnt	plnt:plants	2535000	2535	TRUE	none	98.777	100	1
GCA_020800235.1	prst	prst:algae	50700000	507	GCA_004320505.1	plnt	plnt:plants	2535000	2535	TRUE	species	23.984	100	1
GCA_011032805.1	anml	anml:molluscs	571300000	5713	GCA_019650255.1	plnt	plnt:green algae	28292000	28292	TRUE	none	99.12	99.965	1
GCA_011032805.1	anml	anml:molluscs	571300000	5713	GCA_019650255.1	plnt	plnt:green algae	28292000	28292	TRUE	species	42.263	100	1
GCA_002833325.1	anml	anml:fishes	523800000	5238	GCA_019650255.1	plnt	plnt:green algae	25897000	25897	TRUE	none	99.108	100	1
GCA_002833325.1	anml	anml:fishes	523800000	5238	GCA_019650255.1	plnt	plnt:green algae	25897000	25897	TRUE	species	40.148	100	1
GCA_022405095.1	anml	anml:insects	407200000	4072	GCA_019650255.1	plnt	plnt:green algae	20180000	20180	TRUE	none	99.153	100	1
GCA_022405095.1	anml	anml:insects	407200000	4072	GCA_019650255.1	plnt	plnt:green algae	20180000	20180	TRUE	species	46.308	100	1
GCA_002259205.1	anml	anml:nematodes	152100000	1521	GCA_019650255.1	plnt	plnt:green algae	7426000	7426	TRUE	none	99.152	100	1
GCA_002259205.1	anml	anml:nematodes	152100000	1521	GCA_019650255.1	plnt	plnt:green algae	7426000	7426	TRUE	species	48.02	99.934	1
GCF_019263745.1	arch	arch:archaea	3300000	33	GCA_019650255.1	plnt	plnt:green algae	165000	165	TRUE	none	100	100	1
GCF_019263745.1	arch	arch:archaea	3300000	33	GCA_019650255.1	plnt	plnt:green algae	165000	165	TRUE	species	49.697	100	1
GCF_025449255.1	arch	arch:archaea	1600000	16	GCA_019650255.1	plnt	plnt:green algae	80000	80	TRUE	none	100	100	1
GCF_025449255.1	arch	arch:archaea	1600000	16	GCA_019650255.1	plnt	plnt:green algae	80000	80	TRUE	species	50	100	1
GCF_025244945.1	arch	arch:archaea	2500000	25	GCA_019650255.1	plnt	plnt:green algae	116000	116	TRUE	none	100	100	1
GCF_025244945.1	arch	arch:archaea	2500000	25	GCA_019650255.1	plnt	plnt:green algae	116000	116	TRUE	species	48.276	100	1
GCF_004799685.1	arch	arch:archaea	2900000	29	GCA_019650255.1	plnt	plnt:green algae	145000	145	TRUE	none	100	100	1
GCF_004799685.1	arch	arch:archaea	2900000	29	GCA_019650255.1	plnt	plnt:green algae	145000	145	TRUE	species	49.655	100	1
GCF_025526975.1	fung	fung:chytrids	11000000	110	GCA_019650255.1	plnt	plnt:green algae	515000	515	TRUE	none	99.029	100	1
GCF_025526975.1	fung	fung:chytrids	11000000	110	GCA_019650255.1	plnt	plnt:green algae	515000	515	TRUE	species	39.417	100	1
GCA_025531835.1	fung	fung:fungi	6200000	62	GCA_019650255.1	plnt	plnt:green algae	298000	298	TRUE	none	99.329	100	1
GCA_025531835.1	fung	fung:fungi	6200000	62	GCA_019650255.1	plnt	plnt:green algae	298000	298	TRUE	species	44.631	100	1
GCA_004801975.1	fung	fung:basidiomycetes	16300000	163	GCA_019650255.1	plnt	plnt:green algae	764000	764	TRUE	none	99.215	100	1
GCA_004801975.1	fung	fung:basidiomycetes	16300000	163	GCA_019650255.1	plnt	plnt:green algae	764000	764	TRUE	species	46.204	100	1
GCA_003243075.1	fung	fung:budding yeasts	2200000	22	GCA_019650255.1	plnt	plnt:green algae	106000	106	TRUE	none	100	100	1
GCA_003243075.1	fung	fung:budding yeasts	2200000	22	GCA_019650255.1	plnt	plnt:green algae	106000	106	TRUE	species	49.057	100	1
GCA_004354405.1	plnt	plnt:plants	205700000	2057	GCA_019650255.1	plnt	plnt:green algae	10119000	10119	TRUE	none	99.111	100	1
GCA_004354405.1	plnt	plnt:plants	205700000	2057	GCA_019650255.1	plnt	plnt:green algae	10119000	10119	TRUE	species	43.394	100	1
GCA_004320505.1	plnt	plnt:plants	436800000	4368	GCA_019650255.1	plnt	plnt:green algae	21570000	21570	TRUE	none	99.119	100	1
GCA_004320505.1	plnt	plnt:plants	436800000	4368	GCA_019650255.1	plnt	plnt:green algae	21570000	21570	TRUE	species	43.982	99.954	1
GCF_016696845.1	prok	prok:CFB group bacteria	3200000	32	GCA_019650255.1	plnt	plnt:green algae	160000	160	TRUE	none	100	100	1
GCF_016696845.1	prok	prok:CFB group bacteria	3200000	32	GCA_019650255.1	plnt	plnt:green algae	160000	160	TRUE	species	49.375	100	1
GCF_900002575.1	prok	prok:firmicutes	3000000	30	GCA_019650255.1	plnt	plnt:green algae	150000	150	TRUE	none	100	100	1
GCF_900002575.1	prok	prok:firmicutes	3000000	30	GCA_019650255.1	plnt	plnt:green algae	150000	150	TRUE	species	50	100	1
GCF_000218585.1	prok	prok:a-proteobacteria	3500000	35	GCA_019650255.1	plnt	plnt:green algae	168000	168	TRUE	none	100	100	1
GCF_000218585.1	prok	prok:a-proteobacteria	3500000	35	GCA_019650255.1	plnt	plnt:green algae	168000	168	TRUE	species	50	100	1
GCF_000340565.2	prok	prok:cyanobacteria	3600000	36	GCA_019650255.1	plnt	plnt:green algae	173000	173	TRUE	none	100	100	1
GCF_000340565.2	prok	prok:cyanobacteria	3600000	36	GCA_019650255.1	plnt	plnt:green algae	173000	173	TRUE	species	49.133	100	1
GCA_028892595.1	prst	prst:protists	186800000	1868	GCA_019650255.1	plnt	plnt:green algae	9196000	9196	TRUE	none	99.184	100	1
GCA_028892595.1	prst	prst:protists	186800000	1868	GCA_019650255.1	plnt	plnt:green algae	9196000	9196	TRUE	species	39.517	100	1
GCF_026262505.1	prst	prst:monads	148200000	1482	GCA_019650255.1	plnt	plnt:green algae	7238000	7238	TRUE	none	99.171	100	1
GCF_026262505.1	prst	prst:monads	148200000	1482	GCA_019650255.1	plnt	plnt:green algae	7238000	7238	TRUE	species	40.716	100	1
GCA_018398725.1	prst	prst:alveolates	2300000	23	GCA_019650255.1	plnt	plnt:green algae	109000	109	TRUE	none	100	100	1
GCA_018398725.1	prst	prst:alveolates	2300000	23	GCA_019650255.1	plnt	plnt:green algae	109000	109	TRUE	species	46.789	100	1
GCA_020800235.1	prst	prst:algae	50700000	507	GCA_019650255.1	plnt	plnt:green algae	2404000	2404	TRUE	none	99.043	100	1
GCA_020800235.1	prst	prst:algae	50700000	507	GCA_019650255.1	plnt	plnt:green algae	2404000	2404	TRUE	species	46.048	100	1
GCA_011032805.1	anml	anml:molluscs	571300000	5713	GCF_016696845.1	prok	prok:CFB group bacteria	3200000	3200	FALSE	none	99.906	99.965	1
GCA_011032805.1	anml	anml:molluscs	571300000	5713	GCF_016696845.1	prok	prok:CFB group bacteria	3200000	3200	FALSE	species	56.437	100	1
GCA_002833325.1	anml	anml:fishes	523800000	5238	GCF_016696845.1	prok	prok:CFB group bacteria	3200000	3200	FALSE	none	99.906	100	1
GCA_002833325.1	anml	anml:fishes	523800000	5238	GCF_016696845.1	prok	prok:CFB group bacteria	3200000	3200	FALSE	species	55.656	100	1
GCA_022405095.1	anml	anml:insects	407200000	4072	GCF_016696845.1	prok	prok:CFB group bacteria	3200000	3200	FALSE	none	99.906	100	1
GCA_022405095.1	anml	anml:insects	407200000	4072	GCF_016696845.1	prok	prok:CFB group bacteria	3200000	3200	FALSE	species	57.563	100	1
GCA_002259205.1	anml	anml:nematodes	152100000	1521	GCF_016696845.1	prok	prok:CFB group bacteria	3200000	3200	FALSE	none	99.906	100	1
GCA_002259205.1	anml	anml:nematodes	152100000	1521	GCF_016696845.1	prok	prok:CFB group bacteria	3200000	3200	FALSE	species	58.656	100	1
GCF_019263745.1	arch	arch:archaea	3300000	33	GCF_016696845.1	prok	prok:CFB group bacteria	156000	156	TRUE	none	100	100	1
GCF_019263745.1	arch	arch:archaea	3300000	33	GCF_016696845.1	prok	prok:CFB group bacteria	156000	156	TRUE	species	64.103	100	1
GCF_025449255.1	arch	arch:archaea	1600000	16	GCF_016696845.1	prok	prok:CFB group bacteria	74000	74	TRUE	none	100	100	1
GCF_025449255.1	arch	arch:archaea	1600000	16	GCF_016696845.1	prok	prok:CFB group bacteria	74000	74	TRUE	species	70.27	100	1
GCF_025244945.1	arch	arch:archaea	2500000	25	GCF_016696845.1	prok	prok:CFB group bacteria	117000	117	TRUE	none	100	100	1
GCF_025244945.1	arch	arch:archaea	2500000	25	GCF_016696845.1	prok	prok:CFB group bacteria	117000	117	TRUE	species	65.812	96	1
GCF_004799685.1	arch	arch:archaea	2900000	29	GCF_016696845.1	prok	prok:CFB group bacteria	131000	131	TRUE	none	100	100	1
GCF_004799685.1	arch	arch:archaea	2900000	29	GCF_016696845.1	prok	prok:CFB group bacteria	131000	131	TRUE	species	64.122	100	1
GCF_025526975.1	fung	fung:chytrids	11000000	110	GCF_016696845.1	prok	prok:CFB group bacteria	550000	550	TRUE	none	99.818	100	1
GCF_025526975.1	fung	fung:chytrids	11000000	110	GCF_016696845.1	prok	prok:CFB group bacteria	550000	550	TRUE	species	60.364	100	1
GCA_025531835.1	fung	fung:fungi	6200000	62	GCF_016696845.1	prok	prok:CFB group bacteria	307000	307	TRUE	none	99.674	100	1
GCA_025531835.1	fung	fung:fungi	6200000	62	GCF_016696845.1	prok	prok:CFB group bacteria	307000	307	TRUE	species	62.541	100	1
GCA_004801975.1	fung	fung:basidiomycetes	16300000	163	GCF_016696845.1	prok	prok:CFB group bacteria	797000	797	TRUE	none	99.875	100	1
GCA_004801975.1	fung	fung:basidiomycetes	16300000	163	GCF_016696845.1	prok	prok:CFB group bacteria	797000	797	TRUE	species	61.481	100	1
GCA_003243075.1	fung	fung:budding yeasts	2200000	22	GCF_016696845.1	prok	prok:CFB group bacteria	101000	101	TRUE	none	100	100	1
GCA_003243075.1	fung	fung:budding yeasts	2200000	22	GCF_016696845.1	prok	prok:CFB group bacteria	101000	101	TRUE	species	65.347	100	1
GCA_023205875.1	plnt	plnt:green algae	8600000	86	GCF_016696845.1	prok	prok:CFB group bacteria	430000	430	TRUE	none	99.767	100	1
GCA_023205875.1	plnt	plnt:green algae	8600000	86	GCF_016696845.1	prok	prok:CFB group bacteria	430000	430	TRUE	species	60.465	100	1
GCA_004354405.1	plnt	plnt:plants	205700000	2057	GCF_016696845.1	prok	prok:CFB group bacteria	3200000	3200	FALSE	none	99.906	100	1
GCA_004354405.1	plnt	plnt:plants	205700000	2057	GCF_016696845.1	prok	prok:CFB group bacteria	3200000	3200	FALSE	species	56.844	100	1
GCA_004320505.1	plnt	plnt:plants	436800000	4368	GCF_016696845.1	prok	prok:CFB group bacteria	3200000	3200	FALSE	none	99.906	100	1
GCA_004320505.1	plnt	plnt:plants	436800000	4368	GCF_016696845.1	prok	prok:CFB group bacteria	3200000	3200	FALSE	species	57.031	99.954	1
GCA_019650255.1	plnt	plnt:green algae	99500000	995	GCF_016696845.1	prok	prok:CFB group bacteria	3200000	3200	FALSE	none	99.906	100	1
GCA_019650255.1	plnt	plnt:green algae	99500000	995	GCF_016696845.1	prok	prok:CFB group bacteria	3200000	3200	FALSE	species	58	100	1
GCF_900002575.1	prok	prok:firmicutes	3000000	30	GCF_016696845.1	prok	prok:CFB group bacteria	140000	140	TRUE	none	100	100	1
GCF_900002575.1	prok	prok:firmicutes	3000000	30	GCF_016696845.1	prok	prok:CFB group bacteria	140000	140	TRUE	species	47.143	100	1
GCF_000218585.1	prok	prok:a-proteobacteria	3500000	35	GCF_016696845.1	prok	prok:CFB group bacteria	172000	172	TRUE	none	100	100	1
GCF_000218585.1	prok	prok:a-proteobacteria	3500000	35	GCF_016696845.1	prok	prok:CFB group bacteria	172000	172	TRUE	species	63.372	100	1
GCF_000340565.2	prok	prok:cyanobacteria	3600000	36	GCF_016696845.1	prok	prok:CFB group bacteria	179000	179	TRUE	none	100	100	1
GCF_000340565.2	prok	prok:cyanobacteria	3600000	36	GCF_016696845.1	prok	prok:CFB group bacteria	179000	179	TRUE	species	60.894	100	1
GCA_028892595.1	prst	prst:protists	186800000	1868	GCF_016696845.1	prok	prok:CFB group bacteria	3200000	3200	FALSE	none	99.906	100	1
GCA_028892595.1	prst	prst:protists	186800000	1868	GCF_016696845.1	prok	prok:CFB group bacteria	3200000	3200	FALSE	species	55.531	100	1
GCF_026262505.1	prst	prst:monads	148200000	1482	GCF_016696845.1	prok	prok:CFB group bacteria	3200000	3200	FALSE	none	99.906	100	1
GCF_026262505.1	prst	prst:monads	148200000	1482	GCF_016696845.1	prok	prok:CFB group bacteria	3200000	3200	FALSE	species	55.75	100	1
GCA_018398725.1	prst	prst:alveolates	2300000	23	GCF_016696845.1	prok	prok:CFB group bacteria	104000	104	TRUE	none	100	100	1
GCA_018398725.1	prst	prst:alveolates	2300000	23	GCF_016696845.1	prok	prok:CFB group bacteria	104000	104	TRUE	species	66.346	100	1
GCA_020800235.1	prst	prst:algae	50700000	507	GCF_016696845.1	prok	prok:CFB group bacteria	2535000	2535	TRUE	none	99.882	100	1
GCA_020800235.1	prst	prst:algae	50700000	507	GCF_016696845.1	prok	prok:CFB group bacteria	2535000	2535	TRUE	species	58.343	100	1
GCA_011032805.1	anml	anml:molluscs	571300000	5713	GCF_900002575.1	prok	prok:firmicutes	3000000	3000	FALSE	none	97.733	99.965	1
GCA_011032805.1	anml	anml:molluscs	571300000	5713	GCF_900002575.1	prok	prok:firmicutes	3000000	3000	FALSE	species	84.933	100	1
GCA_002833325.1	anml	anml:fishes	523800000	5238	GCF_900002575.1	prok	prok:firmicutes	3000000	3000	FALSE	none	97.733	100	1
GCA_002833325.1	anml	anml:fishes	523800000	5238	GCF_900002575.1	prok	prok:firmicutes	3000000	3000	FALSE	species	84.533	100	1
GCA_022405095.1	anml	anml:insects	407200000	4072	GCF_900002575.1	prok	prok:firmicutes	3000000	3000	FALSE	none	97.733	100	1
GCA_022405095.1	anml	anml:insects	407200000	4072	GCF_900002575.1	prok	prok:firmicutes	3000000	3000	FALSE	species	85.4	100	1
GCA_002259205.1	anml	anml:nematodes	152100000	1521	GCF_900002575.1	prok	prok:firmicutes	3000000	3000	FALSE	none	97.733	100	1
GCA_002259205.1	anml	anml:nematodes	152100000	1521	GCF_900002575.1	prok	prok:firmicutes	3000000	3000	FALSE	species	85.567	100	1
GCF_019263745.1	arch	arch:archaea	3300000	33	GCF_900002575.1	prok	prok:firmicutes	158000	158	TRUE	none	98.101	96.97	1
GCF_019263745.1	arch	arch:archaea	3300000	33	GCF_900002575.1	prok	prok:firmicutes	158000	158	TRUE	species	84.81	96.97	1
GCF_025449255.1	arch	arch:archaea	1600000	16	GCF_900002575.1	prok	prok:firmicutes	67000	67	TRUE	none	97.015	93.75	1
GCF_025449255.1	arch	arch:archaea	1600000	16	GCF_900002575.1	prok	prok:firmicutes	67000	67	TRUE	species	83.582	93.75	1
GCF_025244945.1	arch	arch:archaea	2500000	25	GCF_900002575.1	prok	prok:firmicutes	112000	112	TRUE	none	98.214	100	1
GCF_025244945.1	arch	arch:archaea	2500000	25	GCF_900002575.1	prok	prok:firmicutes	112000	112	TRUE	species	83.929	100	1
GCF_004799685.1	arch	arch:archaea	2900000	29	GCF_900002575.1	prok	prok:firmicutes	133000	133	TRUE	none	98.496	100	1
GCF_004799685.1	arch	arch:archaea	2900000	29	GCF_900002575.1	prok	prok:firmicutes	133000	133	TRUE	species	83.459	100	1
GCF_025526975.1	fung	fung:chytrids	11000000	110	GCF_900002575.1	prok	prok:firmicutes	550000	550	TRUE	none	98.364	100	1
GCF_025526975.1	fung	fung:chytrids	11000000	110	GCF_900002575.1	prok	prok:firmicutes	550000	550	TRUE	species	84.727	100	1
GCA_025531835.1	fung	fung:fungi	6200000	62	GCF_900002575.1	prok	prok:firmicutes	303000	303	TRUE	none	98.35	100	1
GCA_025531835.1	fung	fung:fungi	6200000	62	GCF_900002575.1	prok	prok:firmicutes	303000	303	TRUE	species	84.818	100	1
GCA_004801975.1	fung	fung:basidiomycetes	16300000	163	GCF_900002575.1	prok	prok:firmicutes	797000	797	TRUE	none	97.616	100	1
GCA_004801975.1	fung	fung:basidiomycetes	16300000	163	GCF_900002575.1	prok	prok:firmicutes	797000	797	TRUE	species	85.947	100	1
GCA_003243075.1	fung	fung:budding yeasts	2200000	22	GCF_900002575.1	prok	prok:firmicutes	98000	98	TRUE	none	97.959	100	1
GCA_003243075.1	fung	fung:budding yeasts	2200000	22	GCF_900002575.1	prok	prok:firmicutes	98000	98	TRUE	species	83.673	100	1
GCA_023205875.1	plnt	plnt:green algae	8600000	86	GCF_900002575.1	prok	prok:firmicutes	428000	428	TRUE	none	98.598	100	1
GCA_023205875.1	plnt	plnt:green algae	8600000	86	GCF_900002575.1	prok	prok:firmicutes	428000	428	TRUE	species	84.112	100	1
GCA_004354405.1	plnt	plnt:plants	205700000	2057	GCF_900002575.1	prok	prok:firmicutes	3000000	3000	FALSE	none	97.733	100	1
GCA_004354405.1	plnt	plnt:plants	205700000	2057	GCF_900002575.1	prok	prok:firmicutes	3000000	3000	FALSE	species	85.1	100	1
GCA_004320505.1	plnt	plnt:plants	436800000	4368	GCF_900002575.1	prok	prok:firmicutes	3000000	3000	FALSE	none	97.733	100	1
GCA_004320505.1	plnt	plnt:plants	436800000	4368	GCF_900002575.1	prok	prok:firmicutes	3000000	3000	FALSE	species	85.133	99.954	1
GCA_019650255.1	plnt	plnt:green algae	99500000	995	GCF_900002575.1	prok	prok:firmicutes	3000000	3000	FALSE	none	97.733	100	1
GCA_019650255.1	plnt	plnt:green algae	99500000	995	GCF_900002575.1	prok	prok:firmicutes	3000000	3000	FALSE	species	85.533	100	1
GCF_016696845.1	prok	prok:CFB group bacteria	3200000	32	GCF_900002575.1	prok	prok:firmicutes	151000	151	TRUE	none	97.351	100	1
GCF_016696845.1	prok	prok:CFB group bacteria	3200000	32	GCF_900002575.1	prok	prok:firmicutes	151000	151	TRUE	species	0	100	1
GCF_000218585.1	prok	prok:a-proteobacteria	3500000	35	GCF_900002575.1	prok	prok:firmicutes	168000	168	TRUE	none	97.024	100	1
GCF_000218585.1	prok	prok:a-proteobacteria	3500000	35	GCF_900002575.1	prok	prok:firmicutes	168000	168	TRUE	species	82.143	100	1
GCF_000340565.2	prok	prok:cyanobacteria	3600000	36	GCF_900002575.1	prok	prok:firmicutes	175000	175	TRUE	none	97.714	100	1
GCF_000340565.2	prok	prok:cyanobacteria	3600000	36	GCF_900002575.1	prok	prok:firmicutes	175000	175	TRUE	species	83.429	100	1
GCA_028892595.1	prst	prst:protists	186800000	1868	GCF_900002575.1	prok	prok:firmicutes	3000000	3000	FALSE	none	97.733	100	1
GCA_028892595.1	prst	prst:protists	186800000	1868	GCF_900002575.1	prok	prok:firmicutes	3000000	3000	FALSE	species	84.567	100	1
GCF_026262505.1	prst	prst:monads	148200000	1482	GCF_900002575.1	prok	prok:firmicutes	3000000	3000	FALSE	none	97.733	100	1
GCF_026262505.1	prst	prst:monads	148200000	1482	GCF_900002575.1	prok	prok:firmicutes	3000000	3000	FALSE	species	84.667	99.933	1
GCA_018398725.1	prst	prst:alveolates	2300000	23	GCF_900002575.1	prok	prok:firmicutes	102000	102	TRUE	none	98.039	100	1
GCA_018398725.1	prst	prst:alveolates	2300000	23	GCF_900002575.1	prok	prok:firmicutes	102000	102	TRUE	species	83.333	100	1
GCA_020800235.1	prst	prst:algae	50700000	507	GCF_900002575.1	prok	prok:firmicutes	2535000	2535	TRUE	none	97.554	100	1
GCA_020800235.1	prst	prst:algae	50700000	507	GCF_900002575.1	prok	prok:firmicutes	2535000	2535	TRUE	species	85.247	100	1
GCA_011032805.1	anml	anml:molluscs	571300000	5713	GCF_000218585.1	prok	prok:a-proteobacteria	3500000	3500	FALSE	none	99.971	99.965	1
GCA_011032805.1	anml	anml:molluscs	571300000	5713	GCF_000218585.1	prok	prok:a-proteobacteria	3500000	3500	FALSE	species	90.057	100	1
GCA_002833325.1	anml	anml:fishes	523800000	5238	GCF_000218585.1	prok	prok:a-proteobacteria	3500000	3500	FALSE	none	99.971	100	1
GCA_002833325.1	anml	anml:fishes	523800000	5238	GCF_000218585.1	prok	prok:a-proteobacteria	3500000	3500	FALSE	species	89.457	100	1
GCA_022405095.1	anml	anml:insects	407200000	4072	GCF_000218585.1	prok	prok:a-proteobacteria	3500000	3500	FALSE	none	99.971	100	1
GCA_022405095.1	anml	anml:insects	407200000	4072	GCF_000218585.1	prok	prok:a-proteobacteria	3500000	3500	FALSE	species	90.886	100	1
GCA_002259205.1	anml	anml:nematodes	152100000	1521	GCF_000218585.1	prok	prok:a-proteobacteria	3500000	3500	FALSE	none	99.971	100	1
GCA_002259205.1	anml	anml:nematodes	152100000	1521	GCF_000218585.1	prok	prok:a-proteobacteria	3500000	3500	FALSE	species	91.171	100	1
GCF_019263745.1	arch	arch:archaea	3300000	33	GCF_000218585.1	prok	prok:a-proteobacteria	151000	151	TRUE	none	100	100	1
GCF_019263745.1	arch	arch:archaea	3300000	33	GCF_000218585.1	prok	prok:a-proteobacteria	151000	151	TRUE	species	88.079	100	1
GCF_025449255.1	arch	arch:archaea	1600000	16	GCF_000218585.1	prok	prok:a-proteobacteria	75000	75	TRUE	none	100	100	1
GCF_025449255.1	arch	arch:archaea	1600000	16	GCF_000218585.1	prok	prok:a-proteobacteria	75000	75	TRUE	species	81.333	100	1
GCF_025244945.1	arch	arch:archaea	2500000	25	GCF_000218585.1	prok	prok:a-proteobacteria	110000	110	TRUE	none	100	100	1
GCF_025244945.1	arch	arch:archaea	2500000	25	GCF_000218585.1	prok	prok:a-proteobacteria	110000	110	TRUE	species	86.364	100	1
GCF_004799685.1	arch	arch:archaea	2900000	29	GCF_000218585.1	prok	prok:a-proteobacteria	132000	132	TRUE	none	100	100	1
GCF_004799685.1	arch	arch:archaea	2900000	29	GCF_000218585.1	prok	prok:a-proteobacteria	132000	132	TRUE	species	87.879	100	1
GCF_025526975.1	fung	fung:chytrids	11000000	110	GCF_000218585.1	prok	prok:a-proteobacteria	544000	544	TRUE	none	100	100	1
GCF_025526975.1	fung	fung:chytrids	11000000	110	GCF_000218585.1	prok	prok:a-proteobacteria	544000	544	TRUE	species	89.154	100	1
GCA_025531835.1	fung	fung:fungi	6200000	62	GCF_000218585.1	prok	prok:a-proteobacteria	310000	310	TRUE	none	100	100	1
GCA_025531835.1	fung	fung:fungi	6200000	62	GCF_000218585.1	prok	prok:a-proteobacteria	310000	310	TRUE	species	90.323	100	1
GCA_004801975.1	fung	fung:basidiomycetes	16300000	163	GCF_000218585.1	prok	prok:a-proteobacteria	806000	806	TRUE	none	100	100	1
GCA_004801975.1	fung	fung:basidiomycetes	16300000	163	GCF_000218585.1	prok	prok:a-proteobacteria	806000	806	TRUE	species	90.819	100	1
GCA_003243075.1	fung	fung:budding yeasts	2200000	22	GCF_000218585.1	prok	prok:a-proteobacteria	98000	98	TRUE	none	100	100	1
GCA_003243075.1	fung	fung:budding yeasts	2200000	22	GCF_000218585.1	prok	prok:a-proteobacteria	98000	98	TRUE	species	84.694	100	1
GCA_023205875.1	plnt	plnt:green algae	8600000	86	GCF_000218585.1	prok	prok:a-proteobacteria	430000	430	TRUE	none	100	100	1
GCA_023205875.1	plnt	plnt:green algae	8600000	86	GCF_000218585.1	prok	prok:a-proteobacteria	430000	430	TRUE	species	89.07	100	1
GCA_004354405.1	plnt	plnt:plants	205700000	2057	GCF_000218585.1	prok	prok:a-proteobacteria	3500000	3500	FALSE	none	99.971	100	1
GCA_004354405.1	plnt	plnt:plants	205700000	2057	GCF_000218585.1	prok	prok:a-proteobacteria	3500000	3500	FALSE	species	90.371	100	1
GCA_004320505.1	plnt	plnt:plants	436800000	4368	GCF_000218585.1	prok	prok:a-proteobacteria	3500000	3500	FALSE	none	99.971	100	1
GCA_004320505.1	plnt	plnt:plants	436800000	4368	GCF_000218585.1	prok	prok:a-proteobacteria	3500000	3500	FALSE	species	90.629	99.954	1
GCA_019650255.1	plnt	plnt:green algae	99500000	995	GCF_000218585.1	prok	prok:a-proteobacteria	3500000	3500	FALSE	none	99.971	100	1
GCA_019650255.1	plnt	plnt:green algae	99500000	995	GCF_000218585.1	prok	prok:a-proteobacteria	3500000	3500	FALSE	species	91.057	100	1
GCF_016696845.1	prok	prok:CFB group bacteria	3200000	32	GCF_000218585.1	prok	prok:a-proteobacteria	144000	144	TRUE	none	100	100	1
GCF_016696845.1	prok	prok:CFB group bacteria	3200000	32	GCF_000218585.1	prok	prok:a-proteobacteria	144000	144	TRUE	species	88.194	100	1
GCF_900002575.1	prok	prok:firmicutes	3000000	30	GCF_000218585.1	prok	prok:a-proteobacteria	135000	135	TRUE	none	100	100	1
GCF_900002575.1	prok	prok:firmicutes	3000000	30	GCF_000218585.1	prok	prok:a-proteobacteria	135000	135	TRUE	species	88.148	100	1
GCF_000340565.2	prok	prok:cyanobacteria	3600000	36	GCF_000218585.1	prok	prok:a-proteobacteria	165000	165	TRUE	none	100	100	1
GCF_000340565.2	prok	prok:cyanobacteria	3600000	36	GCF_000218585.1	prok	prok:a-proteobacteria	165000	165	TRUE	species	87.879	100	1
GCA_028892595.1	prst	prst:protists	186800000	1868	GCF_000218585.1	prok	prok:a-proteobacteria	3500000	3500	FALSE	none	99.971	100	1
GCA_028892595.1	prst	prst:protists	186800000	1868	GCF_000218585.1	prok	prok:a-proteobacteria	3500000	3500	FALSE	species	89.429	100	1
GCF_026262505.1	prst	prst:monads	148200000	1482	GCF_000218585.1	prok	prok:a-proteobacteria	3500000	3500	FALSE	none	99.971	100	1
GCF_026262505.1	prst	prst:monads	148200000	1482	GCF_000218585.1	prok	prok:a-proteobacteria	3500000	3500	FALSE	species	89.543	100	1
GCA_018398725.1	prst	prst:alveolates	2300000	23	GCF_000218585.1	prok	prok:a-proteobacteria	103000	103	TRUE	none	100	100	1
GCA_018398725.1	prst	prst:alveolates	2300000	23	GCF_000218585.1	prok	prok:a-proteobacteria	103000	103	TRUE	species	85.437	100	1
GCA_020800235.1	prst	prst:algae	50700000	507	GCF_000218585.1	prok	prok:a-proteobacteria	2535000	2535	TRUE	none	100	100	1
GCA_020800235.1	prst	prst:algae	50700000	507	GCF_000218585.1	prok	prok:a-proteobacteria	2535000	2535	TRUE	species	91.598	100	1
GCA_011032805.1	anml	anml:molluscs	571300000	5713	GCF_000340565.2	prok	prok:cyanobacteria	3600000	3600	FALSE	none	99.333	99.965	1
GCA_011032805.1	anml	anml:molluscs	571300000	5713	GCF_000340565.2	prok	prok:cyanobacteria	3600000	3600	FALSE	species	96.806	100	1
GCA_002833325.1	anml	anml:fishes	523800000	5238	GCF_000340565.2	prok	prok:cyanobacteria	3600000	3600	FALSE	none	99.333	100	1
GCA_002833325.1	anml	anml:fishes	523800000	5238	GCF_000340565.2	prok	prok:cyanobacteria	3600000	3600	FALSE	species	96.5	100	1
GCA_022405095.1	anml	anml:insects	407200000	4072	GCF_000340565.2	prok	prok:cyanobacteria	3600000	3600	FALSE	none	99.333	100	1
GCA_022405095.1	anml	anml:insects	407200000	4072	GCF_000340565.2	prok	prok:cyanobacteria	3600000	3600	FALSE	species	97.222	100	1
GCA_002259205.1	anml	anml:nematodes	152100000	1521	GCF_000340565.2	prok	prok:cyanobacteria	3600000	3600	FALSE	none	99.333	100	1
GCA_002259205.1	anml	anml:nematodes	152100000	1521	GCF_000340565.2	prok	prok:cyanobacteria	3600000	3600	FALSE	species	97.444	100	1
GCF_019263745.1	arch	arch:archaea	3300000	33	GCF_000340565.2	prok	prok:cyanobacteria	150000	150	TRUE	none	100	100	1
GCF_019263745.1	arch	arch:archaea	3300000	33	GCF_000340565.2	prok	prok:cyanobacteria	150000	150	TRUE	species	96	100	1
GCF_025449255.1	arch	arch:archaea	1600000	16	GCF_000340565.2	prok	prok:cyanobacteria	73000	73	TRUE	none	100	100	1
GCF_025449255.1	arch	arch:archaea	1600000	16	GCF_000340565.2	prok	prok:cyanobacteria	73000	73	TRUE	species	97.26	100	1
GCF_025244945.1	arch	arch:archaea	2500000	25	GCF_000340565.2	prok	prok:cyanobacteria	112000	112	TRUE	none	100	100	1
GCF_025244945.1	arch	arch:archaea	2500000	25	GCF_000340565.2	prok	prok:cyanobacteria	112000	112	TRUE	species	97.321	100	1
GCF_004799685.1	arch	arch:archaea	2900000	29	GCF_000340565.2	prok	prok:cyanobacteria	136000	136	TRUE	none	100	100	1
GCF_004799685.1	arch	arch:archaea	2900000	29	GCF_000340565.2	prok	prok:cyanobacteria	136000	136	TRUE	species	95.588	100	1
GCF_025526975.1	fung	fung:chytrids	11000000	110	GCF_000340565.2	prok	prok:cyanobacteria	546000	546	TRUE	none	99.817	100	1
GCF_025526975.1	fung	fung:chytrids	11000000	110	GCF_000340565.2	prok	prok:cyanobacteria	546000	546	TRUE	species	95.421	100	1
GCA_025531835.1	fung	fung:fungi	6200000	62	GCF_000340565.2	prok	prok:cyanobacteria	310000	310	TRUE	none	99.677	100	1
GCA_025531835.1	fung	fung:fungi	6200000	62	GCF_000340565.2	prok	prok:cyanobacteria	310000	310	TRUE	species	96.129	100	1
GCA_004801975.1	fung	fung:basidiomycetes	16300000	163	GCF_000340565.2	prok	prok:cyanobacteria	808000	808	TRUE	none	99.752	100	1
GCA_004801975.1	fung	fung:basidiomycetes	16300000	163	GCF_000340565.2	prok	prok:cyanobacteria	808000	808	TRUE	species	97.277	100	1
GCA_003243075.1	fung	fung:budding yeasts	2200000	22	GCF_000340565.2	prok	prok:cyanobacteria	95000	95	TRUE	none	100	100	1
GCA_003243075.1	fung	fung:budding yeasts	2200000	22	GCF_000340565.2	prok	prok:cyanobacteria	95000	95	TRUE	species	96.842	100	1
GCA_023205875.1	plnt	plnt:green algae	8600000	86	GCF_000340565.2	prok	prok:cyanobacteria	430000	430	TRUE	none	99.767	100	1
GCA_023205875.1	plnt	plnt:green algae	8600000	86	GCF_000340565.2	prok	prok:cyanobacteria	430000	430	TRUE	species	94.651	100	1
GCA_004354405.1	plnt	plnt:plants	205700000	2057	GCF_000340565.2	prok	prok:cyanobacteria	3600000	3600	FALSE	none	99.333	100	1
GCA_004354405.1	plnt	plnt:plants	205700000	2057	GCF_000340565.2	prok	prok:cyanobacteria	3600000	3600	FALSE	species	96.972	100	1
GCA_004320505.1	plnt	plnt:plants	436800000	4368	GCF_000340565.2	prok	prok:cyanobacteria	3600000	3600	FALSE	none	99.333	100	1
GCA_004320505.1	plnt	plnt:plants	436800000	4368	GCF_000340565.2	prok	prok:cyanobacteria	3600000	3600	FALSE	species	97.056	99.954	1
GCA_019650255.1	plnt	plnt:green algae	99500000	995	GCF_000340565.2	prok	prok:cyanobacteria	3600000	3600	FALSE	none	99.333	100	1
GCA_019650255.1	plnt	plnt:green algae	99500000	995	GCF_000340565.2	prok	prok:cyanobacteria	3600000	3600	FALSE	species	97.306	100	1
GCF_016696845.1	prok	prok:CFB group bacteria	3200000	32	GCF_000340565.2	prok	prok:cyanobacteria	141000	141	TRUE	none	100	100	1
GCF_016696845.1	prok	prok:CFB group bacteria	3200000	32	GCF_000340565.2	prok	prok:cyanobacteria	141000	141	TRUE	species	95.745	100	1
GCF_900002575.1	prok	prok:firmicutes	3000000	30	GCF_000340565.2	prok	prok:cyanobacteria	139000	139	TRUE	none	100	100	1
GCF_900002575.1	prok	prok:firmicutes	3000000	30	GCF_000340565.2	prok	prok:cyanobacteria	139000	139	TRUE	species	95.683	100	1
GCF_000218585.1	prok	prok:a-proteobacteria	3500000	35	GCF_000340565.2	prok	prok:cyanobacteria	165000	165	TRUE	none	100	100	1
GCF_000218585.1	prok	prok:a-proteobacteria	3500000	35	GCF_000340565.2	prok	prok:cyanobacteria	165000	165	TRUE	species	95.758	100	1
GCA_028892595.1	prst	prst:protists	186800000	1868	GCF_000340565.2	prok	prok:cyanobacteria	3600000	3600	FALSE	none	99.278	100	1
GCA_028892595.1	prst	prst:protists	186800000	1868	GCF_000340565.2	prok	prok:cyanobacteria	3600000	3600	FALSE	species	96.389	100	1
GCF_026262505.1	prst	prst:monads	148200000	1482	GCF_000340565.2	prok	prok:cyanobacteria	3600000	3600	FALSE	none	99.333	100	1
GCF_026262505.1	prst	prst:monads	148200000	1482	GCF_000340565.2	prok	prok:cyanobacteria	3600000	3600	FALSE	species	96.556	100	1
GCA_018398725.1	prst	prst:alveolates	2300000	23	GCF_000340565.2	prok	prok:cyanobacteria	100000	100	TRUE	none	100	100	1
GCA_018398725.1	prst	prst:alveolates	2300000	23	GCF_000340565.2	prok	prok:cyanobacteria	100000	100	TRUE	species	97	100	1
GCA_020800235.1	prst	prst:algae	50700000	507	GCF_000340565.2	prok	prok:cyanobacteria	2517000	2517	TRUE	none	99.285	100	1
GCA_020800235.1	prst	prst:algae	50700000	507	GCF_000340565.2	prok	prok:cyanobacteria	2517000	2517	TRUE	species	97.378	100	1
GCA_011032805.1	anml	anml:molluscs	571300000	5713	GCA_028892595.1	prst	prst:protists	28416000	28416	TRUE	none	98.406	99.965	1
GCA_011032805.1	anml	anml:molluscs	571300000	5713	GCA_028892595.1	prst	prst:protists	28416000	28416	TRUE	species	0.011	100	1
GCA_002833325.1	anml	anml:fishes	523800000	5238	GCA_028892595.1	prst	prst:protists	25983000	25983	TRUE	none	98.395	100	1
GCA_002833325.1	anml	anml:fishes	523800000	5238	GCA_028892595.1	prst	prst:protists	25983000	25983	TRUE	species	0.008	100	1
GCA_022405095.1	anml	anml:insects	407200000	4072	GCA_028892595.1	prst	prst:protists	20212000	20212	TRUE	none	98.362	100	1
GCA_022405095.1	anml	anml:insects	407200000	4072	GCA_028892595.1	prst	prst:protists	20212000	20212	TRUE	species	0.01	100	1
GCA_002259205.1	anml	anml:nematodes	152100000	1521	GCA_028892595.1	prst	prst:protists	7487000	7487	TRUE	none	98.317	100	1
GCA_002259205.1	anml	anml:nematodes	152100000	1521	GCA_028892595.1	prst	prst:protists	7487000	7487	TRUE	species	0.067	99.934	1
GCF_019263745.1	arch	arch:archaea	3300000	33	GCA_028892595.1	prst	prst:protists	165000	165	TRUE	none	98.788	100	1
GCF_019263745.1	arch	arch:archaea	3300000	33	GCA_028892595.1	prst	prst:protists	165000	165	TRUE	species	0	100	1
GCF_025449255.1	arch	arch:archaea	1600000	16	GCA_028892595.1	prst	prst:protists	78000	78	TRUE	none	98.718	100	1
GCF_025449255.1	arch	arch:archaea	1600000	16	GCA_028892595.1	prst	prst:protists	78000	78	TRUE	species	0	100	1
GCF_025244945.1	arch	arch:archaea	2500000	25	GCA_028892595.1	prst	prst:protists	120000	120	TRUE	none	98.333	100	1
GCF_025244945.1	arch	arch:archaea	2500000	25	GCA_028892595.1	prst	prst:protists	120000	120	TRUE	species	0	100	1
GCF_004799685.1	arch	arch:archaea	2900000	29	GCA_028892595.1	prst	prst:protists	144000	144	TRUE	none	98.611	100	1
GCF_004799685.1	arch	arch:archaea	2900000	29	GCA_028892595.1	prst	prst:protists	144000	144	TRUE	species	0	100	1
GCF_025526975.1	fung	fung:chytrids	11000000	110	GCA_028892595.1	prst	prst:protists	550000	550	TRUE	none	98.545	100	1
GCF_025526975.1	fung	fung:chytrids	11000000	110	GCA_028892595.1	prst	prst:protists	550000	550	TRUE	species	0	100	1
GCA_025531835.1	fung	fung:fungi	6200000	62	GCA_028892595.1	prst	prst:protists	310000	310	TRUE	none	98.71	100	1
GCA_025531835.1	fung	fung:fungi	6200000	62	GCA_028892595.1	prst	prst:protists	310000	310	TRUE	species	0	100	1
GCA_004801975.1	fung	fung:basidiomycetes	16300000	163	GCA_028892595.1	prst	prst:protists	807000	807	TRUE	none	98.637	100	1
GCA_004801975.1	fung	fung:basidiomycetes	16300000	163	GCA_028892595.1	prst	prst:protists	807000	807	TRUE	species	0.124	100	1
GCA_003243075.1	fung	fung:budding yeasts	2200000	22	GCA_028892595.1	prst	prst:protists	105000	105	TRUE	none	99.048	100	1
GCA_003243075.1	fung	fung:budding yeasts	2200000	22	GCA_028892595.1	prst	prst:protists	105000	105	TRUE	species	0	100	1
GCA_023205875.1	plnt	plnt:green algae	8600000	86	GCA_028892595.1	prst	prst:protists	430000	430	TRUE	none	98.605	100	1
GCA_023205875.1	plnt	plnt:green algae	8600000	86	GCA_028892595.1	prst	prst:protists	430000	430	TRUE	species	0	100	1
GCA_004354405.1	plnt	plnt:plants	205700000	2057	GCA_028892595.1	prst	prst:protists	10075000	10075	TRUE	none	98.323	100	1
GCA_004354405.1	plnt	plnt:plants	205700000	2057	GCA_028892595.1	prst	prst:protists	10075000	10075	TRUE	species	0.02	100	1
GCA_004320505.1	plnt	plnt:plants	436800000	4368	GCA_028892595.1	prst	prst:protists	21724000	21724	TRUE	none	98.37	100	1
GCA_004320505.1	plnt	plnt:plants	436800000	4368	GCA_028892595.1	prst	prst:protists	21724000	21724	TRUE	species	0.032	99.954	1
GCA_019650255.1	plnt	plnt:green algae	99500000	995	GCA_028892595.1	prst	prst:protists	4826000	4826	TRUE	none	98.508	100	1
GCA_019650255.1	plnt	plnt:green algae	99500000	995	GCA_028892595.1	prst	prst:protists	4826000	4826	TRUE	species	0	100	1
GCF_016696845.1	prok	prok:CFB group bacteria	3200000	32	GCA_028892595.1	prst	prst:protists	160000	160	TRUE	none	98.75	100	1
GCF_016696845.1	prok	prok:CFB group bacteria	3200000	32	GCA_028892595.1	prst	prst:protists	160000	160	TRUE	species	0	100	1
GCF_900002575.1	prok	prok:firmicutes	3000000	30	GCA_028892595.1	prst	prst:protists	150000	150	TRUE	none	98.667	100	1
GCF_900002575.1	prok	prok:firmicutes	3000000	30	GCA_028892595.1	prst	prst:protists	150000	150	TRUE	species	0	100	1
GCF_000218585.1	prok	prok:a-proteobacteria	3500000	35	GCA_028892595.1	prst	prst:protists	175000	175	TRUE	none	98.857	100	1
GCF_000218585.1	prok	prok:a-proteobacteria	3500000	35	GCA_028892595.1	prst	prst:protists	175000	175	TRUE	species	0	100	1
GCF_000340565.2	prok	prok:cyanobacteria	3600000	36	GCA_028892595.1	prst	prst:protists	180000	180	TRUE	none	98.889	100	1
GCF_000340565.2	prok	prok:cyanobacteria	3600000	36	GCA_028892595.1	prst	prst:protists	180000	180	TRUE	species	0	100	1
GCF_026262505.1	prst	prst:monads	148200000	1482	GCA_028892595.1	prst	prst:protists	7302000	7302	TRUE	none	98.37	100	1
GCF_026262505.1	prst	prst:monads	148200000	1482	GCA_028892595.1	prst	prst:protists	7302000	7302	TRUE	species	0	100	1
GCA_018398725.1	prst	prst:alveolates	2300000	23	GCA_028892595.1	prst	prst:protists	111000	111	TRUE	none	98.198	100	1
GCA_018398725.1	prst	prst:alveolates	2300000	23	GCA_028892595.1	prst	prst:protists	111000	111	TRUE	species	0	100	1
GCA_020800235.1	prst	prst:algae	50700000	507	GCA_028892595.1	prst	prst:protists	2503000	2503	TRUE	none	98.202	100	1
GCA_020800235.1	prst	prst:algae	50700000	507	GCA_028892595.1	prst	prst:protists	2503000	2503	TRUE	species	0.08	100	1
GCA_011032805.1	anml	anml:molluscs	571300000	5713	GCF_026262505.1	prst	prst:monads	28476000	28476	TRUE	none	97.651	99.965	1
GCA_011032805.1	anml	anml:molluscs	571300000	5713	GCF_026262505.1	prst	prst:monads	28476000	28476	TRUE	species	10.209	100	1
GCA_002833325.1	anml	anml:fishes	523800000	5238	GCF_026262505.1	prst	prst:monads	26131000	26131	TRUE	none	97.65	100	1
GCA_002833325.1	anml	anml:fishes	523800000	5238	GCF_026262505.1	prst	prst:monads	26131000	26131	TRUE	species	10.118	100	1
GCA_022405095.1	anml	anml:insects	407200000	4072	GCF_026262505.1	prst	prst:monads	20214000	20214	TRUE	none	97.729	100	1
GCA_022405095.1	anml	anml:insects	407200000	4072	GCF_026262505.1	prst	prst:monads	20214000	20214	TRUE	species	10.641	100	1
GCA_002259205.1	anml	anml:nematodes	152100000	1521	GCF_026262505.1	prst	prst:monads	7439000	7439	TRUE	none	97.916	100	1
GCA_002259205.1	anml	anml:nematodes	152100000	1521	GCF_026262505.1	prst	prst:monads	7439000	7439	TRUE	species	11.184	99.934	1
GCF_019263745.1	arch	arch:archaea	3300000	33	GCF_026262505.1	prst	prst:monads	165000	165	TRUE	none	95.758	100	1
GCF_019263745.1	arch	arch:archaea	3300000	33	GCF_026262505.1	prst	prst:monads	165000	165	TRUE	species	10.303	100	1
GCF_025449255.1	arch	arch:archaea	1600000	16	GCF_026262505.1	prst	prst:monads	77000	77	TRUE	none	93.506	100	1
GCF_025449255.1	arch	arch:archaea	1600000	16	GCF_026262505.1	prst	prst:monads	77000	77	TRUE	species	0	100	1
GCF_025244945.1	arch	arch:archaea	2500000	25	GCF_026262505.1	prst	prst:monads	125000	125	TRUE	none	95.2	100	1
GCF_025244945.1	arch	arch:archaea	2500000	25	GCF_026262505.1	prst	prst:monads	125000	125	TRUE	species	12	100	1
GCF_004799685.1	arch	arch:archaea	2900000	29	GCF_026262505.1	prst	prst:monads	145000	145	TRUE	none	95.862	100	1
GCF_004799685.1	arch	arch:archaea	2900000	29	GCF_026262505.1	prst	prst:monads	145000	145	TRUE	species	11.034	100	1
GCF_025526975.1	fung	fung:chytrids	11000000	110	GCF_026262505.1	prst	prst:monads	550000	550	TRUE	none	97.636	100	1
GCF_025526975.1	fung	fung:chytrids	11000000	110	GCF_026262505.1	prst	prst:monads	550000	550	TRUE	species	9.818	100	1
GCA_025531835.1	fung	fung:fungi	6200000	62	GCF_026262505.1	prst	prst:monads	310000	310	TRUE	none	96.774	100	1
GCA_025531835.1	fung	fung:fungi	6200000	62	GCF_026262505.1	prst	prst:monads	310000	310	TRUE	species	10.645	100	1
GCA_004801975.1	fung	fung:basidiomycetes	16300000	163	GCF_026262505.1	prst	prst:monads	815000	815	TRUE	none	98.037	100	1
GCA_004801975.1	fung	fung:basidiomycetes	16300000	163	GCF_026262505.1	prst	prst:monads	815000	815	TRUE	species	11.043	100	1
GCA_003243075.1	fung	fung:budding yeasts	2200000	22	GCF_026262505.1	prst	prst:monads	105000	105	TRUE	none	94.286	100	1
GCA_003243075.1	fung	fung:budding yeasts	2200000	22	GCF_026262505.1	prst	prst:monads	105000	105	TRUE	species	13.333	100	1
GCA_023205875.1	plnt	plnt:green algae	8600000	86	GCF_026262505.1	prst	prst:monads	430000	430	TRUE	none	97.209	100	1
GCA_023205875.1	plnt	plnt:green algae	8600000	86	GCF_026262505.1	prst	prst:monads	430000	430	TRUE	species	10	100	1
GCA_004354405.1	plnt	plnt:plants	205700000	2057	GCF_026262505.1	prst	prst:monads	10120000	10120	TRUE	none	97.796	100	1
GCA_004354405.1	plnt	plnt:plants	205700000	2057	GCF_026262505.1	prst	prst:monads	10120000	10120	TRUE	species	10.583	100	1
GCA_004320505.1	plnt	plnt:plants	436800000	4368	GCF_026262505.1	prst	prst:monads	21729000	21729	TRUE	none	97.713	100	1
GCA_004320505.1	plnt	plnt:plants	436800000	4368	GCF_026262505.1	prst	prst:monads	21729000	21729	TRUE	species	10.442	99.954	1
GCA_019650255.1	plnt	plnt:green algae	99500000	995	GCF_026262505.1	prst	prst:monads	4854000	4854	TRUE	none	98.002	100	1
GCA_019650255.1	plnt	plnt:green algae	99500000	995	GCF_026262505.1	prst	prst:monads	4854000	4854	TRUE	species	10.96	100	1
GCF_016696845.1	prok	prok:CFB group bacteria	3200000	32	GCF_026262505.1	prst	prst:monads	160000	160	TRUE	none	95.625	100	1
GCF_016696845.1	prok	prok:CFB group bacteria	3200000	32	GCF_026262505.1	prst	prst:monads	160000	160	TRUE	species	10	100	1
GCF_900002575.1	prok	prok:firmicutes	3000000	30	GCF_026262505.1	prst	prst:monads	150000	150	TRUE	none	95.333	100	1
GCF_900002575.1	prok	prok:firmicutes	3000000	30	GCF_026262505.1	prst	prst:monads	150000	150	TRUE	species	10.667	100	1
GCF_000218585.1	prok	prok:a-proteobacteria	3500000	35	GCF_026262505.1	prst	prst:monads	175000	175	TRUE	none	96	100	1
GCF_000218585.1	prok	prok:a-proteobacteria	3500000	35	GCF_026262505.1	prst	prst:monads	175000	175	TRUE	species	10.286	100	1
GCF_000340565.2	prok	prok:cyanobacteria	3600000	36	GCF_026262505.1	prst	prst:monads	180000	180	TRUE	none	96.111	100	1
GCF_000340565.2	prok	prok:cyanobacteria	3600000	36	GCF_026262505.1	prst	prst:monads	180000	180	TRUE	species	10.556	100	1
GCA_028892595.1	prst	prst:protists	186800000	1868	GCF_026262505.1	prst	prst:monads	9169000	9169	TRUE	none	97.775	100	1
GCA_028892595.1	prst	prst:protists	186800000	1868	GCF_026262505.1	prst	prst:monads	9169000	9169	TRUE	species	0.12	100	1
GCA_018398725.1	prst	prst:alveolates	2300000	23	GCF_026262505.1	prst	prst:monads	112000	112	TRUE	none	94.643	100	1
GCA_018398725.1	prst	prst:alveolates	2300000	23	GCF_026262505.1	prst	prst:monads	112000	112	TRUE	species	13.393	100	1
GCA_020800235.1	prst	prst:algae	50700000	507	GCF_026262505.1	prst	prst:monads	2478000	2478	TRUE	none	97.902	100	1
GCA_020800235.1	prst	prst:algae	50700000	507	GCF_026262505.1	prst	prst:monads	2478000	2478	TRUE	species	10.25	100	1
GCA_011032805.1	anml	anml:molluscs	571300000	5713	GCA_018398725.1	prst	prst:alveolates	2300000	2300	FALSE	none	99.826	99.965	1
GCA_011032805.1	anml	anml:molluscs	571300000	5713	GCA_018398725.1	prst	prst:alveolates	2300000	2300	FALSE	species	19.957	100	1
GCA_002833325.1	anml	anml:fishes	523800000	5238	GCA_018398725.1	prst	prst:alveolates	2300000	2300	FALSE	none	99.826	100	1
GCA_002833325.1	anml	anml:fishes	523800000	5238	GCA_018398725.1	prst	prst:alveolates	2300000	2300	FALSE	species	19.609	100	1
GCA_022405095.1	anml	anml:insects	407200000	4072	GCA_018398725.1	prst	prst:alveolates	2300000	2300	FALSE	none	99.826	100	1
GCA_022405095.1	anml	anml:insects	407200000	4072	GCA_018398725.1	prst	prst:alveolates	2300000	2300	FALSE	species	20.13	99.975	1
GCA_002259205.1	anml	anml:nematodes	152100000	1521	GCA_018398725.1	prst	prst:alveolates	2300000	2300	FALSE	none	99.826	100	1
GCA_002259205.1	anml	anml:nematodes	152100000	1521	GCA_018398725.1	prst	prst:alveolates	2300000	2300	FALSE	species	20.348	100	1
GCF_019263745.1	arch	arch:archaea	3300000	33	GCA_018398725.1	prst	prst:alveolates	165000	165	TRUE	none	99.394	100	1
GCF_019263745.1	arch	arch:archaea	3300000	33	GCA_018398725.1	prst	prst:alveolates	165000	165	TRUE	species	17.576	100	1
GCF_025449255.1	arch	arch:archaea	1600000	16	GCA_018398725.1	prst	prst:alveolates	66000	66	TRUE	none	98.485	100	1
GCF_025449255.1	arch	arch:archaea	1600000	16	GCA_018398725.1	prst	prst:alveolates	66000	66	TRUE	species	18.182	100	1
GCF_025244945.1	arch	arch:archaea	2500000	25	GCA_018398725.1	prst	prst:alveolates	116000	116	TRUE	none	99.138	100	1
GCF_025244945.1	arch	arch:archaea	2500000	25	GCA_018398725.1	prst	prst:alveolates	116000	116	TRUE	species	18.966	100	1
GCF_004799685.1	arch	arch:archaea	2900000	29	GCA_018398725.1	prst	prst:alveolates	145000	145	TRUE	none	99.31	100	1
GCF_004799685.1	arch	arch:archaea	2900000	29	GCA_018398725.1	prst	prst:alveolates	145000	145	TRUE	species	17.931	100	1
GCF_025526975.1	fung	fung:chytrids	11000000	110	GCA_018398725.1	prst	prst:alveolates	540000	540	TRUE	none	99.815	100	1
GCF_025526975.1	fung	fung:chytrids	11000000	110	GCA_018398725.1	prst	prst:alveolates	540000	540	TRUE	species	18.704	100	1
GCA_025531835.1	fung	fung:fungi	6200000	62	GCA_018398725.1	prst	prst:alveolates	310000	310	TRUE	none	99.677	100	1
GCA_025531835.1	fung	fung:fungi	6200000	62	GCA_018398725.1	prst	prst:alveolates	310000	310	TRUE	species	19.355	100	1
GCA_004801975.1	fung	fung:basidiomycetes	16300000	163	GCA_018398725.1	prst	prst:alveolates	798000	798	TRUE	none	99.749	100	1
GCA_004801975.1	fung	fung:basidiomycetes	16300000	163	GCA_018398725.1	prst	prst:alveolates	798000	798	TRUE	species	19.549	100	1
GCA_003243075.1	fung	fung:budding yeasts	2200000	22	GCA_018398725.1	prst	prst:alveolates	98000	98	TRUE	none	98.98	100	1
GCA_003243075.1	fung	fung:budding yeasts	2200000	22	GCA_018398725.1	prst	prst:alveolates	98000	98	TRUE	species	18.367	100	1
GCA_023205875.1	plnt	plnt:green algae	8600000	86	GCA_018398725.1	prst	prst:alveolates	429000	429	TRUE	none	99.767	100	1
GCA_023205875.1	plnt	plnt:green algae	8600000	86	GCA_018398725.1	prst	prst:alveolates	429000	429	TRUE	species	18.648	100	1
GCA_004354405.1	plnt	plnt:plants	205700000	2057	GCA_018398725.1	prst	prst:alveolates	2300000	2300	FALSE	none	99.826	100	1
GCA_004354405.1	plnt	plnt:plants	205700000	2057	GCA_018398725.1	prst	prst:alveolates	2300000	2300	FALSE	species	20.043	100	1
GCA_004320505.1	plnt	plnt:plants	436800000	4368	GCA_018398725.1	prst	prst:alveolates	2300000	2300	FALSE	none	99.826	100	1
GCA_004320505.1	plnt	plnt:plants	436800000	4368	GCA_018398725.1	prst	prst:alveolates	2300000	2300	FALSE	species	20.043	99.954	1
GCA_019650255.1	plnt	plnt:green algae	99500000	995	GCA_018398725.1	prst	prst:alveolates	2300000	2300	FALSE	none	99.826	100	1
GCA_019650255.1	plnt	plnt:green algae	99500000	995	GCA_018398725.1	prst	prst:alveolates	2300000	2300	FALSE	species	20.217	100	1
GCF_016696845.1	prok	prok:CFB group bacteria	3200000	32	GCA_018398725.1	prst	prst:alveolates	160000	160	TRUE	none	99.375	100	1
GCF_016696845.1	prok	prok:CFB group bacteria	3200000	32	GCA_018398725.1	prst	prst:alveolates	160000	160	TRUE	species	17.5	100	1
GCF_900002575.1	prok	prok:firmicutes	3000000	30	GCA_018398725.1	prst	prst:alveolates	150000	150	TRUE	none	99.333	100	1
GCF_900002575.1	prok	prok:firmicutes	3000000	30	GCA_018398725.1	prst	prst:alveolates	150000	150	TRUE	species	16.667	100	1
GCF_000218585.1	prok	prok:a-proteobacteria	3500000	35	GCA_018398725.1	prst	prst:alveolates	175000	175	TRUE	none	99.429	100	1
GCF_000218585.1	prok	prok:a-proteobacteria	3500000	35	GCA_018398725.1	prst	prst:alveolates	175000	175	TRUE	species	17.714	100	1
GCF_000340565.2	prok	prok:cyanobacteria	3600000	36	GCA_018398725.1	prst	prst:alveolates	180000	180	TRUE	none	99.444	100	1
GCF_000340565.2	prok	prok:cyanobacteria	3600000	36	GCA_018398725.1	prst	prst:alveolates	180000	180	TRUE	species	17.222	100	1
GCA_028892595.1	prst	prst:protists	186800000	1868	GCA_018398725.1	prst	prst:alveolates	2300000	2300	FALSE	none	99.826	100	1
GCA_028892595.1	prst	prst:protists	186800000	1868	GCA_018398725.1	prst	prst:alveolates	2300000	2300	FALSE	species	0	100	1
GCF_026262505.1	prst	prst:monads	148200000	1482	GCA_018398725.1	prst	prst:alveolates	2300000	2300	FALSE	none	99.826	100	1
GCF_026262505.1	prst	prst:monads	148200000	1482	GCA_018398725.1	prst	prst:alveolates	2300000	2300	FALSE	species	19.043	100	1
GCA_020800235.1	prst	prst:algae	50700000	507	GCA_018398725.1	prst	prst:alveolates	2300000	2300	FALSE	none	99.826	100	1
GCA_020800235.1	prst	prst:algae	50700000	507	GCA_018398725.1	prst	prst:alveolates	2300000	2300	FALSE	species	19.652	100	1
GCA_011032805.1	anml	anml:molluscs	571300000	5713	GCA_020800235.1	prst	prst:algae	28397000	28397	TRUE	none	99.673	99.965	1
GCA_011032805.1	anml	anml:molluscs	571300000	5713	GCA_020800235.1	prst	prst:algae	28397000	28397	TRUE	species	89.023	100	1
GCA_002833325.1	anml	anml:fishes	523800000	5238	GCA_020800235.1	prst	prst:algae	26079000	26079	TRUE	none	99.67	100	1
GCA_002833325.1	anml	anml:fishes	523800000	5238	GCA_020800235.1	prst	prst:algae	26079000	26079	TRUE	species	88.033	100	1
GCA_022405095.1	anml	anml:insects	407200000	4072	GCA_020800235.1	prst	prst:algae	20213000	20213	TRUE	none	99.669	100	1
GCA_022405095.1	anml	anml:insects	407200000	4072	GCA_020800235.1	prst	prst:algae	20213000	20213	TRUE	species	91.342	100	1
GCA_002259205.1	anml	anml:nematodes	152100000	1521	GCA_020800235.1	prst	prst:algae	7455000	7455	TRUE	none	99.691	100	1
GCA_002259205.1	anml	anml:nematodes	152100000	1521	GCA_020800235.1	prst	prst:algae	7455000	7455	TRUE	species	92.193	100	1
GCF_019263745.1	arch	arch:archaea	3300000	33	GCA_020800235.1	prst	prst:algae	165000	165	TRUE	none	99.394	100	1
GCF_019263745.1	arch	arch:archaea	3300000	33	GCA_020800235.1	prst	prst:algae	165000	165	TRUE	species	86.667	100	1
GCF_025449255.1	arch	arch:archaea	1600000	16	GCA_020800235.1	prst	prst:algae	80000	80	TRUE	none	100	100	1
GCF_025449255.1	arch	arch:archaea	1600000	16	GCA_020800235.1	prst	prst:algae	80000	80	TRUE	species	83.75	100	1
GCF_025244945.1	arch	arch:archaea	2500000	25	GCA_020800235.1	prst	prst:algae	125000	125	TRUE	none	99.2	100	1
GCF_025244945.1	arch	arch:archaea	2500000	25	GCA_020800235.1	prst	prst:algae	125000	125	TRUE	species	87.2	100	1
GCF_004799685.1	arch	arch:archaea	2900000	29	GCA_020800235.1	prst	prst:algae	145000	145	TRUE	none	99.31	100	1
GCF_004799685.1	arch	arch:archaea	2900000	29	GCA_020800235.1	prst	prst:algae	145000	145	TRUE	species	87.586	100	1
GCF_025526975.1	fung	fung:chytrids	11000000	110	GCA_020800235.1	prst	prst:algae	513000	513	TRUE	none	99.805	100	1
GCF_025526975.1	fung	fung:chytrids	11000000	110	GCA_020800235.1	prst	prst:algae	513000	513	TRUE	species	86.16	100	1
GCA_025531835.1	fung	fung:fungi	6200000	62	GCA_020800235.1	prst	prst:algae	303000	303	TRUE	none	99.67	100	1
GCA_025531835.1	fung	fung:fungi	6200000	62	GCA_020800235.1	prst	prst:algae	303000	303	TRUE	species	87.789	100	1
GCA_004801975.1	fung	fung:basidiomycetes	16300000	163	GCA_020800235.1	prst	prst:algae	746000	746	TRUE	none	99.866	100	1
GCA_004801975.1	fung	fung:basidiomycetes	16300000	163	GCA_020800235.1	prst	prst:algae	746000	746	TRUE	species	91.019	100	1
GCA_003243075.1	fung	fung:budding yeasts	2200000	22	GCA_020800235.1	prst	prst:algae	110000	110	TRUE	none	99.091	100	1
GCA_003243075.1	fung	fung:budding yeasts	2200000	22	GCA_020800235.1	prst	prst:algae	110000	110	TRUE	species	86.364	100	1
GCA_023205875.1	plnt	plnt:green algae	8600000	86	GCA_020800235.1	prst	prst:algae	411000	411	TRUE	none	99.757	100	1
GCA_023205875.1	plnt	plnt:green algae	8600000	86	GCA_020800235.1	prst	prst:algae	411000	411	TRUE	species	83.942	100	1
GCA_004354405.1	plnt	plnt:plants	205700000	2057	GCA_020800235.1	prst	prst:algae	10160000	10160	TRUE	none	99.665	100	1
GCA_004354405.1	plnt	plnt:plants	205700000	2057	GCA_020800235.1	prst	prst:algae	10160000	10160	TRUE	species	89.823	100	1
GCA_004320505.1	plnt	plnt:plants	436800000	4368	GCA_020800235.1	prst	prst:algae	21666000	21666	TRUE	none	99.677	100	1
GCA_004320505.1	plnt	plnt:plants	436800000	4368	GCA_020800235.1	prst	prst:algae	21666000	21666	TRUE	species	90.132	99.954	1
GCA_019650255.1	plnt	plnt:green algae	99500000	995	GCA_020800235.1	prst	prst:algae	4872000	4872	TRUE	none	99.672	100	1
GCA_019650255.1	plnt	plnt:green algae	99500000	995	GCA_020800235.1	prst	prst:algae	4872000	4872	TRUE	species	91.605	100	1
GCF_016696845.1	prok	prok:CFB group bacteria	3200000	32	GCA_020800235.1	prst	prst:algae	160000	160	TRUE	none	99.375	100	1
GCF_016696845.1	prok	prok:CFB group bacteria	3200000	32	GCA_020800235.1	prst	prst:algae	160000	160	TRUE	species	87.5	100	1
GCF_900002575.1	prok	prok:firmicutes	3000000	30	GCA_020800235.1	prst	prst:algae	150000	150	TRUE	none	99.333	100	1
GCF_900002575.1	prok	prok:firmicutes	3000000	30	GCA_020800235.1	prst	prst:algae	150000	150	TRUE	species	86.667	100	1
GCF_000218585.1	prok	prok:a-proteobacteria	3500000	35	GCA_020800235.1	prst	prst:algae	175000	175	TRUE	none	99.429	100	1
GCF_000218585.1	prok	prok:a-proteobacteria	3500000	35	GCA_020800235.1	prst	prst:algae	175000	175	TRUE	species	86.857	100	1
GCF_000340565.2	prok	prok:cyanobacteria	3600000	36	GCA_020800235.1	prst	prst:algae	180000	180	TRUE	none	99.444	100	1
GCF_000340565.2	prok	prok:cyanobacteria	3600000	36	GCA_020800235.1	prst	prst:algae	180000	180	TRUE	species	87.222	100	1
GCA_028892595.1	prst	prst:protists	186800000	1868	GCA_020800235.1	prst	prst:algae	9245000	9245	TRUE	none	99.676	100	1
GCA_028892595.1	prst	prst:protists	186800000	1868	GCA_020800235.1	prst	prst:algae	9245000	9245	TRUE	species	0	100	1
GCF_026262505.1	prst	prst:monads	148200000	1482	GCA_020800235.1	prst	prst:algae	7270000	7270	TRUE	none	99.67	100	1
GCF_026262505.1	prst	prst:monads	148200000	1482	GCA_020800235.1	prst	prst:algae	7270000	7270	TRUE	species	87.854	100	1
GCA_018398725.1	prst	prst:alveolates	2300000	23	GCA_020800235.1	prst	prst:algae	115000	115	TRUE	none	99.13	100	1
GCA_018398725.1	prst	prst:alveolates	2300000	23	GCA_020800235.1	prst	prst:algae	115000	115	TRUE	species	86.087	100	1
GCA_002833325.1	anml	anml:fishes	523800000	5238	GCA_011032805.1	anml	anml:molluscs	26190000	26190	TRUE	none	95.265	100	2
GCA_002833325.1	anml	anml:fishes	523800000	5238	GCA_011032805.1	anml	anml:molluscs	26190000	26190	TRUE	species	8.515	100	2
GCA_022405095.1	anml	anml:insects	407200000	4072	GCA_011032805.1	anml	anml:molluscs	20360000	20360	TRUE	none	95.339	100	2
GCA_022405095.1	anml	anml:insects	407200000	4072	GCA_011032805.1	anml	anml:molluscs	20360000	20360	TRUE	species	10.476	100	2
GCA_002259205.1	anml	anml:nematodes	152100000	1521	GCA_011032805.1	anml	anml:molluscs	7605000	7605	TRUE	none	95.201	100	2
GCA_002259205.1	anml	anml:nematodes	152100000	1521	GCA_011032805.1	anml	anml:molluscs	7605000	7605	TRUE	species	11.492	100	2
GCA_004354405.1	plnt	plnt:plants	205700000	2057	GCA_011032805.1	anml	anml:molluscs	10285000	10285	TRUE	none	95.382	100	2
GCA_004354405.1	plnt	plnt:plants	205700000	2057	GCA_011032805.1	anml	anml:molluscs	10285000	10285	TRUE	species	9.956	100	2
GCA_004320505.1	plnt	plnt:plants	436800000	4368	GCA_011032805.1	anml	anml:molluscs	21840000	21840	TRUE	none	95.307	99.977	2
GCA_004320505.1	plnt	plnt:plants	436800000	4368	GCA_011032805.1	anml	anml:molluscs	21840000	21840	TRUE	species	9.895	99.954	2
GCA_019650255.1	plnt	plnt:green algae	99500000	995	GCA_011032805.1	anml	anml:molluscs	4975000	4975	TRUE	none	95.296	100	2
GCA_019650255.1	plnt	plnt:green algae	99500000	995	GCA_011032805.1	anml	anml:molluscs	4975000	4975	TRUE	species	11.417	100	2
GCA_028892595.1	prst	prst:protists	186800000	1868	GCA_011032805.1	anml	anml:molluscs	9340000	9340	TRUE	none	95.364	100	2
GCA_028892595.1	prst	prst:protists	186800000	1868	GCA_011032805.1	anml	anml:molluscs	9340000	9340	TRUE	species	8.758	100	2
GCF_026262505.1	prst	prst:monads	148200000	1482	GCA_011032805.1	anml	anml:molluscs	7410000	7410	TRUE	none	95.223	100	2
GCF_026262505.1	prst	prst:monads	148200000	1482	GCA_011032805.1	anml	anml:molluscs	7410000	7410	TRUE	species	9.001	100	2
GCA_020800235.1	prst	prst:algae	50700000	507	GCA_011032805.1	anml	anml:molluscs	2535000	2535	TRUE	none	95.266	100	2
GCA_020800235.1	prst	prst:algae	50700000	507	GCA_011032805.1	anml	anml:molluscs	2535000	2535	TRUE	species	11.598	100	2
GCA_011032805.1	anml	anml:molluscs	571300000	5713	GCA_002833325.1	anml	anml:fishes	28565000	28565	TRUE	none	98.033	99.965	2
GCA_011032805.1	anml	anml:molluscs	571300000	5713	GCA_002833325.1	anml	anml:fishes	28565000	28565	TRUE	species	11.77	100	2
GCA_022405095.1	anml	anml:insects	407200000	4072	GCA_002833325.1	anml	anml:fishes	20360000	20360	TRUE	none	98.188	100	2
GCA_022405095.1	anml	anml:insects	407200000	4072	GCA_002833325.1	anml	anml:fishes	20360000	20360	TRUE	species	16.778	100	2
GCA_002259205.1	anml	anml:nematodes	152100000	1521	GCA_002833325.1	anml	anml:fishes	7605000	7605	TRUE	none	98.238	100	2
GCA_002259205.1	anml	anml:nematodes	152100000	1521	GCA_002833325.1	anml	anml:fishes	7605000	7605	TRUE	species	22.564	100	2
GCA_004354405.1	plnt	plnt:plants	205700000	2057	GCA_002833325.1	anml	anml:fishes	10285000	10285	TRUE	none	98.201	100	2
GCA_004354405.1	plnt	plnt:plants	205700000	2057	GCA_002833325.1	anml	anml:fishes	10285000	10285	TRUE	species	13.068	100	2
GCA_004320505.1	plnt	plnt:plants	436800000	4368	GCA_002833325.1	anml	anml:fishes	21840000	21840	TRUE	none	98.127	100	2
GCA_004320505.1	plnt	plnt:plants	436800000	4368	GCA_002833325.1	anml	anml:fishes	21840000	21840	TRUE	species	13.764	99.954	2
GCA_019650255.1	plnt	plnt:green algae	99500000	995	GCA_002833325.1	anml	anml:fishes	4975000	4975	TRUE	none	98.291	100	2
GCA_019650255.1	plnt	plnt:green algae	99500000	995	GCA_002833325.1	anml	anml:fishes	4975000	4975	TRUE	species	19.236	99.899	2
GCA_028892595.1	prst	prst:protists	186800000	1868	GCA_002833325.1	anml	anml:fishes	9340000	9340	TRUE	none	98.126	100	2
GCA_028892595.1	prst	prst:protists	186800000	1868	GCA_002833325.1	anml	anml:fishes	9340000	9340	TRUE	species	10.578	100	2
GCF_026262505.1	prst	prst:monads	148200000	1482	GCA_002833325.1	anml	anml:fishes	7410000	7410	TRUE	none	98.232	100	2
GCF_026262505.1	prst	prst:monads	148200000	1482	GCA_002833325.1	anml	anml:fishes	7410000	7410	TRUE	species	10.945	100	2
GCA_020800235.1	prst	prst:algae	50700000	507	GCA_002833325.1	anml	anml:fishes	2535000	2535	TRUE	none	98.462	100	2
GCA_020800235.1	prst	prst:algae	50700000	507	GCA_002833325.1	anml	anml:fishes	2535000	2535	TRUE	species	22.919	100	2
GCA_011032805.1	anml	anml:molluscs	571300000	5713	GCA_022405095.1	anml	anml:insects	28565000	28565	TRUE	none	99.17	99.965	2
GCA_011032805.1	anml	anml:molluscs	571300000	5713	GCA_022405095.1	anml	anml:insects	28565000	28565	TRUE	species	31.693	100	2
GCA_002833325.1	anml	anml:fishes	523800000	5238	GCA_022405095.1	anml	anml:insects	26190000	26190	TRUE	none	99.16	100	2
GCA_002833325.1	anml	anml:fishes	523800000	5238	GCA_022405095.1	anml	anml:insects	26190000	26190	TRUE	species	28.889	100	2
GCA_002259205.1	anml	anml:nematodes	152100000	1521	GCA_022405095.1	anml	anml:insects	7605000	7605	TRUE	none	99.027	100	2
GCA_002259205.1	anml	anml:nematodes	152100000	1521	GCA_022405095.1	anml	anml:insects	7605000	7605	TRUE	species	46.404	100	2
GCA_004354405.1	plnt	plnt:plants	205700000	2057	GCA_022405095.1	anml	anml:insects	10285000	10285	TRUE	none	99.057	100	2
GCA_004354405.1	plnt	plnt:plants	205700000	2057	GCA_022405095.1	anml	anml:insects	10285000	10285	TRUE	species	33.369	100	2
GCA_004320505.1	plnt	plnt:plants	436800000	4368	GCA_022405095.1	anml	anml:insects	21840000	21840	TRUE	none	99.125	100	2
GCA_004320505.1	plnt	plnt:plants	436800000	4368	GCA_022405095.1	anml	anml:insects	21840000	21840	TRUE	species	34.84	99.954	2
GCA_019650255.1	plnt	plnt:green algae	99500000	995	GCA_022405095.1	anml	anml:insects	4975000	4975	TRUE	none	99.116	100	2
GCA_019650255.1	plnt	plnt:green algae	99500000	995	GCA_022405095.1	anml	anml:insects	4975000	4975	TRUE	species	45.186	100	2
GCA_028892595.1	prst	prst:protists	186800000	1868	GCA_022405095.1	anml	anml:insects	9340000	9340	TRUE	none	99.069	100	2
GCA_028892595.1	prst	prst:protists	186800000	1868	GCA_022405095.1	anml	anml:insects	9340000	9340	TRUE	species	27.377	99.946	2
GCF_026262505.1	prst	prst:monads	148200000	1482	GCA_022405095.1	anml	anml:insects	7410000	7410	TRUE	none	99.042	100	2
GCF_026262505.1	prst	prst:monads	148200000	1482	GCA_022405095.1	anml	anml:insects	7410000	7410	TRUE	species	28.381	100	2
GCA_020800235.1	prst	prst:algae	50700000	507	GCA_022405095.1	anml	anml:insects	2535000	2535	TRUE	none	99.211	100	2
GCA_020800235.1	prst	prst:algae	50700000	507	GCA_022405095.1	anml	anml:insects	2535000	2535	TRUE	species	48.126	100	2
GCA_011032805.1	anml	anml:molluscs	571300000	5713	GCA_002259205.1	anml	anml:nematodes	28565000	28565	TRUE	none	99.727	99.965	2
GCA_011032805.1	anml	anml:molluscs	571300000	5713	GCA_002259205.1	anml	anml:nematodes	28565000	28565	TRUE	species	80.021	100	2
GCA_002833325.1	anml	anml:fishes	523800000	5238	GCA_002259205.1	anml	anml:nematodes	26190000	26190	TRUE	none	99.717	100	2
GCA_002833325.1	anml	anml:fishes	523800000	5238	GCA_002259205.1	anml	anml:nematodes	26190000	26190	TRUE	species	79.717	100	2
GCA_022405095.1	anml	anml:insects	407200000	4072	GCA_002259205.1	anml	anml:nematodes	20360000	20360	TRUE	none	99.71	100	2
GCA_022405095.1	anml	anml:insects	407200000	4072	GCA_002259205.1	anml	anml:nematodes	20360000	20360	TRUE	species	80.486	100	2
GCF_025526975.1	fung	fung:chytrids	11000000	110	GCA_002259205.1	anml	anml:nematodes	550000	550	TRUE	none	100	100	2
GCF_025526975.1	fung	fung:chytrids	11000000	110	GCA_002259205.1	anml	anml:nematodes	550000	550	TRUE	species	80	100	2
GCA_004801975.1	fung	fung:basidiomycetes	16300000	163	GCA_002259205.1	anml	anml:nematodes	810000	810	TRUE	none	99.877	100	2
GCA_004801975.1	fung	fung:basidiomycetes	16300000	163	GCA_002259205.1	anml	anml:nematodes	810000	810	TRUE	species	81.481	100	2
GCA_023205875.1	plnt	plnt:green algae	8600000	86	GCA_002259205.1	anml	anml:nematodes	430000	430	TRUE	none	100	100	2
GCA_023205875.1	plnt	plnt:green algae	8600000	86	GCA_002259205.1	anml	anml:nematodes	430000	430	TRUE	species	79.302	100	2
GCA_004354405.1	plnt	plnt:plants	205700000	2057	GCA_002259205.1	anml	anml:nematodes	10285000	10285	TRUE	none	99.699	100	2
GCA_004354405.1	plnt	plnt:plants	205700000	2057	GCA_002259205.1	anml	anml:nematodes	10285000	10285	TRUE	species	80.049	100	2
GCA_004320505.1	plnt	plnt:plants	436800000	4368	GCA_002259205.1	anml	anml:nematodes	21840000	21840	TRUE	none	99.698	99.977	2
GCA_004320505.1	plnt	plnt:plants	436800000	4368	GCA_002259205.1	anml	anml:nematodes	21840000	21840	TRUE	species	80.101	99.931	2
GCA_019650255.1	plnt	plnt:green algae	99500000	995	GCA_002259205.1	anml	anml:nematodes	4975000	4975	TRUE	none	99.678	100	2
GCA_019650255.1	plnt	plnt:green algae	99500000	995	GCA_002259205.1	anml	anml:nematodes	4975000	4975	TRUE	species	80.965	99.899	2
GCA_028892595.1	prst	prst:protists	186800000	1868	GCA_002259205.1	anml	anml:nematodes	9340000	9340	TRUE	none	99.7	100	2
GCA_028892595.1	prst	prst:protists	186800000	1868	GCA_002259205.1	anml	anml:nematodes	9340000	9340	TRUE	species	79.325	100	2
GCF_026262505.1	prst	prst:monads	148200000	1482	GCA_002259205.1	anml	anml:nematodes	7410000	7410	TRUE	none	99.69	100	2
GCF_026262505.1	prst	prst:monads	148200000	1482	GCA_002259205.1	anml	anml:nematodes	7410000	7410	TRUE	species	79.717	100	2
GCA_020800235.1	prst	prst:algae	50700000	507	GCA_002259205.1	anml	anml:nematodes	2535000	2535	TRUE	none	99.842	100	2
GCA_020800235.1	prst	prst:algae	50700000	507	GCA_002259205.1	anml	anml:nematodes	2535000	2535	TRUE	species	80.947	100	2
GCF_025526975.1	fung	fung:chytrids	11000000	110	GCF_019263745.1	arch	arch:archaea	550000	550	TRUE	none	72.182	100	2
GCF_025526975.1	fung	fung:chytrids	11000000	110	GCF_019263745.1	arch	arch:archaea	550000	550	TRUE	species	55.636	100	2
GCA_025531835.1	fung	fung:fungi	6200000	62	GCF_019263745.1	arch	arch:archaea	310000	310	TRUE	none	71.935	100	2
GCA_025531835.1	fung	fung:fungi	6200000	62	GCF_019263745.1	arch	arch:archaea	310000	310	TRUE	species	56.129	100	2
GCA_004801975.1	fung	fung:basidiomycetes	16300000	163	GCF_019263745.1	arch	arch:archaea	815000	815	TRUE	none	71.043	100	2
GCA_004801975.1	fung	fung:basidiomycetes	16300000	163	GCF_019263745.1	arch	arch:archaea	815000	815	TRUE	species	57.791	100	2
GCA_003243075.1	fung	fung:budding yeasts	2200000	22	GCF_019263745.1	arch	arch:archaea	110000	110	TRUE	none	76.364	100	2
GCA_003243075.1	fung	fung:budding yeasts	2200000	22	GCF_019263745.1	arch	arch:archaea	110000	110	TRUE	species	60	100	2
GCA_023205875.1	plnt	plnt:green algae	8600000	86	GCF_019263745.1	arch	arch:archaea	430000	430	TRUE	none	72.326	100	2
GCA_023205875.1	plnt	plnt:green algae	8600000	86	GCF_019263745.1	arch	arch:archaea	430000	430	TRUE	species	54.884	100	2
GCF_016696845.1	prok	prok:CFB group bacteria	3200000	32	GCF_019263745.1	arch	arch:archaea	160000	160	TRUE	none	76.875	100	2
GCF_016696845.1	prok	prok:CFB group bacteria	3200000	32	GCF_019263745.1	arch	arch:archaea	160000	160	TRUE	species	58.75	100	2
GCF_900002575.1	prok	prok:firmicutes	3000000	30	GCF_019263745.1	arch	arch:archaea	150000	150	TRUE	none	75.333	100	2
GCF_900002575.1	prok	prok:firmicutes	3000000	30	GCF_019263745.1	arch	arch:archaea	150000	150	TRUE	species	56	100	2
GCF_000218585.1	prok	prok:a-proteobacteria	3500000	35	GCF_019263745.1	arch	arch:archaea	175000	175	TRUE	none	75.429	100	2
GCF_000218585.1	prok	prok:a-proteobacteria	3500000	35	GCF_019263745.1	arch	arch:archaea	175000	175	TRUE	species	58.286	100	2
GCF_000340565.2	prok	prok:cyanobacteria	3600000	36	GCF_019263745.1	arch	arch:archaea	180000	180	TRUE	none	76.111	100	2
GCF_000340565.2	prok	prok:cyanobacteria	3600000	36	GCF_019263745.1	arch	arch:archaea	180000	180	TRUE	species	58.889	100	2
GCA_018398725.1	prst	prst:alveolates	2300000	23	GCF_019263745.1	arch	arch:archaea	115000	115	TRUE	none	76.522	100	2
GCA_018398725.1	prst	prst:alveolates	2300000	23	GCF_019263745.1	arch	arch:archaea	115000	115	TRUE	species	60	100	2
GCA_020800235.1	prst	prst:algae	50700000	507	GCF_019263745.1	arch	arch:archaea	2535000	2535	TRUE	none	70.256	100	2
GCA_020800235.1	prst	prst:algae	50700000	507	GCF_019263745.1	arch	arch:archaea	2535000	2535	TRUE	species	55.858	100	2
GCF_025526975.1	fung	fung:chytrids	11000000	110	GCF_025449255.1	arch	arch:archaea	550000	550	TRUE	none	97.455	100	2
GCF_025526975.1	fung	fung:chytrids	11000000	110	GCF_025449255.1	arch	arch:archaea	550000	550	TRUE	species	77.273	100	2
GCA_025531835.1	fung	fung:fungi	6200000	62	GCF_025449255.1	arch	arch:archaea	310000	310	TRUE	none	97.419	100	2
GCA_025531835.1	fung	fung:fungi	6200000	62	GCF_025449255.1	arch	arch:archaea	310000	310	TRUE	species	75.161	100	2
GCA_004801975.1	fung	fung:basidiomycetes	16300000	163	GCF_025449255.1	arch	arch:archaea	815000	815	TRUE	none	97.423	100	2
GCA_004801975.1	fung	fung:basidiomycetes	16300000	163	GCF_025449255.1	arch	arch:archaea	815000	815	TRUE	species	80.245	100	2
GCA_003243075.1	fung	fung:budding yeasts	2200000	22	GCF_025449255.1	arch	arch:archaea	110000	110	TRUE	none	96.364	100	2
GCA_003243075.1	fung	fung:budding yeasts	2200000	22	GCF_025449255.1	arch	arch:archaea	110000	110	TRUE	species	79.091	100	2
GCA_023205875.1	plnt	plnt:green algae	8600000	86	GCF_025449255.1	arch	arch:archaea	430000	430	TRUE	none	97.674	100	2
GCA_023205875.1	plnt	plnt:green algae	8600000	86	GCF_025449255.1	arch	arch:archaea	430000	430	TRUE	species	75.814	100	2
GCF_016696845.1	prok	prok:CFB group bacteria	3200000	32	GCF_025449255.1	arch	arch:archaea	160000	160	TRUE	none	96.875	100	2
GCF_016696845.1	prok	prok:CFB group bacteria	3200000	32	GCF_025449255.1	arch	arch:archaea	160000	160	TRUE	species	75	100	2
GCF_900002575.1	prok	prok:firmicutes	3000000	30	GCF_025449255.1	arch	arch:archaea	150000	150	TRUE	none	96.667	100	2
GCF_900002575.1	prok	prok:firmicutes	3000000	30	GCF_025449255.1	arch	arch:archaea	150000	150	TRUE	species	74.667	100	2
GCF_000218585.1	prok	prok:a-proteobacteria	3500000	35	GCF_025449255.1	arch	arch:archaea	175000	175	TRUE	none	96	100	2
GCF_000218585.1	prok	prok:a-proteobacteria	3500000	35	GCF_025449255.1	arch	arch:archaea	175000	175	TRUE	species	74.286	100	2
GCF_000340565.2	prok	prok:cyanobacteria	3600000	36	GCF_025449255.1	arch	arch:archaea	180000	180	TRUE	none	96.111	100	2
GCF_000340565.2	prok	prok:cyanobacteria	3600000	36	GCF_025449255.1	arch	arch:archaea	180000	180	TRUE	species	73.333	100	2
GCA_018398725.1	prst	prst:alveolates	2300000	23	GCF_025449255.1	arch	arch:archaea	115000	115	TRUE	none	96.522	100	2
GCA_018398725.1	prst	prst:alveolates	2300000	23	GCF_025449255.1	arch	arch:archaea	115000	115	TRUE	species	76.522	100	2
GCF_025526975.1	fung	fung:chytrids	11000000	110	GCF_025244945.1	arch	arch:archaea	550000	550	TRUE	none	99.818	100	2
GCF_025526975.1	fung	fung:chytrids	11000000	110	GCF_025244945.1	arch	arch:archaea	550000	550	TRUE	species	78.182	100	2
GCA_025531835.1	fung	fung:fungi	6200000	62	GCF_025244945.1	arch	arch:archaea	310000	310	TRUE	none	99.677	100	2
GCA_025531835.1	fung	fung:fungi	6200000	62	GCF_025244945.1	arch	arch:archaea	310000	310	TRUE	species	81.935	100	2
GCA_004801975.1	fung	fung:basidiomycetes	16300000	163	GCF_025244945.1	arch	arch:archaea	813000	813	TRUE	none	99.877	100	2
GCA_004801975.1	fung	fung:basidiomycetes	16300000	163	GCF_025244945.1	arch	arch:archaea	813000	813	TRUE	species	82.165	100	2
GCA_003243075.1	fung	fung:budding yeasts	2200000	22	GCF_025244945.1	arch	arch:archaea	110000	110	TRUE	none	100	100	2
GCA_003243075.1	fung	fung:budding yeasts	2200000	22	GCF_025244945.1	arch	arch:archaea	110000	110	TRUE	species	83.636	100	2
GCA_023205875.1	plnt	plnt:green algae	8600000	86	GCF_025244945.1	arch	arch:archaea	430000	430	TRUE	none	99.767	100	2
GCA_023205875.1	plnt	plnt:green algae	8600000	86	GCF_025244945.1	arch	arch:archaea	430000	430	TRUE	species	77.907	100	2
GCF_016696845.1	prok	prok:CFB group bacteria	3200000	32	GCF_025244945.1	arch	arch:archaea	160000	160	TRUE	none	99.375	100	2
GCF_016696845.1	prok	prok:CFB group bacteria	3200000	32	GCF_025244945.1	arch	arch:archaea	160000	160	TRUE	species	83.75	100	2
GCF_900002575.1	prok	prok:firmicutes	3000000	30	GCF_025244945.1	arch	arch:archaea	150000	150	TRUE	none	99.333	100	2
GCF_900002575.1	prok	prok:firmicutes	3000000	30	GCF_025244945.1	arch	arch:archaea	150000	150	TRUE	species	84	100	2
GCF_000340565.2	prok	prok:cyanobacteria	3600000	36	GCF_025244945.1	arch	arch:archaea	180000	180	TRUE	none	99.444	100	2
GCF_000340565.2	prok	prok:cyanobacteria	3600000	36	GCF_025244945.1	arch	arch:archaea	180000	180	TRUE	species	83.889	100	2
GCA_018398725.1	prst	prst:alveolates	2300000	23	GCF_025244945.1	arch	arch:archaea	115000	115	TRUE	none	100	100	2
GCA_018398725.1	prst	prst:alveolates	2300000	23	GCF_025244945.1	arch	arch:archaea	115000	115	TRUE	species	82.609	100	2
GCF_025526975.1	fung	fung:chytrids	11000000	110	GCF_004799685.1	arch	arch:archaea	550000	550	TRUE	none	100	100	2
GCF_025526975.1	fung	fung:chytrids	11000000	110	GCF_004799685.1	arch	arch:archaea	550000	550	TRUE	species	93.455	100	2
GCA_025531835.1	fung	fung:fungi	6200000	62	GCF_004799685.1	arch	arch:archaea	310000	310	TRUE	none	100	100	2
GCA_025531835.1	fung	fung:fungi	6200000	62	GCF_004799685.1	arch	arch:archaea	310000	310	TRUE	species	92.903	100	2
GCA_004801975.1	fung	fung:basidiomycetes	16300000	163	GCF_004799685.1	arch	arch:archaea	815000	815	TRUE	none	100	100	2
GCA_004801975.1	fung	fung:basidiomycetes	16300000	163	GCF_004799685.1	arch	arch:archaea	815000	815	TRUE	species	94.724	100	2
GCA_003243075.1	fung	fung:budding yeasts	2200000	22	GCF_004799685.1	arch	arch:archaea	110000	110	TRUE	none	100	100	2
GCA_003243075.1	fung	fung:budding yeasts	2200000	22	GCF_004799685.1	arch	arch:archaea	110000	110	TRUE	species	90	100	2
GCA_023205875.1	plnt	plnt:green algae	8600000	86	GCF_004799685.1	arch	arch:archaea	430000	430	TRUE	none	100	100	2
GCA_023205875.1	plnt	plnt:green algae	8600000	86	GCF_004799685.1	arch	arch:archaea	430000	430	TRUE	species	92.558	100	2
GCF_016696845.1	prok	prok:CFB group bacteria	3200000	32	GCF_004799685.1	arch	arch:archaea	160000	160	TRUE	none	100	100	2
GCF_016696845.1	prok	prok:CFB group bacteria	3200000	32	GCF_004799685.1	arch	arch:archaea	160000	160	TRUE	species	92.5	100	2
GCF_900002575.1	prok	prok:firmicutes	3000000	30	GCF_004799685.1	arch	arch:archaea	150000	150	TRUE	none	100	100	2
GCF_900002575.1	prok	prok:firmicutes	3000000	30	GCF_004799685.1	arch	arch:archaea	150000	150	TRUE	species	92	100	2
GCF_000218585.1	prok	prok:a-proteobacteria	3500000	35	GCF_004799685.1	arch	arch:archaea	175000	175	TRUE	none	100	100	2
GCF_000218585.1	prok	prok:a-proteobacteria	3500000	35	GCF_004799685.1	arch	arch:archaea	175000	175	TRUE	species	92.571	100	2
GCF_000340565.2	prok	prok:cyanobacteria	3600000	36	GCF_004799685.1	arch	arch:archaea	180000	180	TRUE	none	100	100	2
GCF_000340565.2	prok	prok:cyanobacteria	3600000	36	GCF_004799685.1	arch	arch:archaea	180000	180	TRUE	species	92.778	100	2
GCA_018398725.1	prst	prst:alveolates	2300000	23	GCF_004799685.1	arch	arch:archaea	115000	115	TRUE	none	100	100	2
GCA_018398725.1	prst	prst:alveolates	2300000	23	GCF_004799685.1	arch	arch:archaea	115000	115	TRUE	species	90.435	100	2
GCA_020800235.1	prst	prst:algae	50700000	507	GCF_004799685.1	arch	arch:archaea	2535000	2535	TRUE	none	100	100	2
GCA_020800235.1	prst	prst:algae	50700000	507	GCF_004799685.1	arch	arch:archaea	2535000	2535	TRUE	species	93.215	100	2
GCA_002259205.1	anml	anml:nematodes	152100000	1521	GCF_025526975.1	fung	fung:chytrids	7605000	7605	TRUE	none	99.619	100	2
GCA_002259205.1	anml	anml:nematodes	152100000	1521	GCF_025526975.1	fung	fung:chytrids	7605000	7605	TRUE	species	8.665	100	2
GCF_019263745.1	arch	arch:archaea	3300000	33	GCF_025526975.1	fung	fung:chytrids	165000	165	TRUE	none	100	100	2
GCF_019263745.1	arch	arch:archaea	3300000	33	GCF_025526975.1	fung	fung:chytrids	165000	165	TRUE	species	10.303	100	2
GCF_025449255.1	arch	arch:archaea	1600000	16	GCF_025526975.1	fung	fung:chytrids	80000	80	TRUE	none	100	100	2
GCF_025449255.1	arch	arch:archaea	1600000	16	GCF_025526975.1	fung	fung:chytrids	80000	80	TRUE	species	15	100	2
GCF_025244945.1	arch	arch:archaea	2500000	25	GCF_025526975.1	fung	fung:chytrids	125000	125	TRUE	none	100	100	2
GCF_025244945.1	arch	arch:archaea	2500000	25	GCF_025526975.1	fung	fung:chytrids	125000	125	TRUE	species	12	100	2
GCF_004799685.1	arch	arch:archaea	2900000	29	GCF_025526975.1	fung	fung:chytrids	145000	145	TRUE	none	100	100	2
GCF_004799685.1	arch	arch:archaea	2900000	29	GCF_025526975.1	fung	fung:chytrids	145000	145	TRUE	species	11.034	100	2
GCA_025531835.1	fung	fung:fungi	6200000	62	GCF_025526975.1	fung	fung:chytrids	310000	310	TRUE	none	99.355	100	2
GCA_025531835.1	fung	fung:fungi	6200000	62	GCF_025526975.1	fung	fung:chytrids	310000	310	TRUE	species	8.065	100	2
GCA_004801975.1	fung	fung:basidiomycetes	16300000	163	GCF_025526975.1	fung	fung:chytrids	815000	815	TRUE	none	99.632	100	2
GCA_004801975.1	fung	fung:basidiomycetes	16300000	163	GCF_025526975.1	fung	fung:chytrids	815000	815	TRUE	species	7.73	100	2
GCA_003243075.1	fung	fung:budding yeasts	2200000	22	GCF_025526975.1	fung	fung:chytrids	110000	110	TRUE	none	100	100	2
GCA_003243075.1	fung	fung:budding yeasts	2200000	22	GCF_025526975.1	fung	fung:chytrids	110000	110	TRUE	species	11.818	100	2
GCA_023205875.1	plnt	plnt:green algae	8600000	86	GCF_025526975.1	fung	fung:chytrids	430000	430	TRUE	none	99.535	100	2
GCA_023205875.1	plnt	plnt:green algae	8600000	86	GCF_025526975.1	fung	fung:chytrids	430000	430	TRUE	species	9.767	100	2
GCA_004354405.1	plnt	plnt:plants	205700000	2057	GCF_025526975.1	fung	fung:chytrids	10284000	10284	TRUE	none	99.621	100	2
GCA_004354405.1	plnt	plnt:plants	205700000	2057	GCF_025526975.1	fung	fung:chytrids	10284000	10284	TRUE	species	8.207	100	2
GCA_019650255.1	plnt	plnt:green algae	99500000	995	GCF_025526975.1	fung	fung:chytrids	4967000	4967	TRUE	none	99.597	100	2
GCA_019650255.1	plnt	plnt:green algae	99500000	995	GCF_025526975.1	fung	fung:chytrids	4967000	4967	TRUE	species	8.355	100	2
GCF_016696845.1	prok	prok:CFB group bacteria	3200000	32	GCF_025526975.1	fung	fung:chytrids	160000	160	TRUE	none	100	100	2
GCF_016696845.1	prok	prok:CFB group bacteria	3200000	32	GCF_025526975.1	fung	fung:chytrids	160000	160	TRUE	species	10.625	100	2
GCF_900002575.1	prok	prok:firmicutes	3000000	30	GCF_025526975.1	fung	fung:chytrids	150000	150	TRUE	none	100	100	2
GCF_900002575.1	prok	prok:firmicutes	3000000	30	GCF_025526975.1	fung	fung:chytrids	150000	150	TRUE	species	10.667	100	2
GCF_000218585.1	prok	prok:a-proteobacteria	3500000	35	GCF_025526975.1	fung	fung:chytrids	175000	175	TRUE	none	100	100	2
GCF_000218585.1	prok	prok:a-proteobacteria	3500000	35	GCF_025526975.1	fung	fung:chytrids	175000	175	TRUE	species	9.714	100	2
GCF_000340565.2	prok	prok:cyanobacteria	3600000	36	GCF_025526975.1	fung	fung:chytrids	180000	180	TRUE	none	100	100	2
GCF_000340565.2	prok	prok:cyanobacteria	3600000	36	GCF_025526975.1	fung	fung:chytrids	180000	180	TRUE	species	10.556	100	2
GCA_028892595.1	prst	prst:protists	186800000	1868	GCF_025526975.1	fung	fung:chytrids	9340000	9340	TRUE	none	99.625	100	2
GCA_028892595.1	prst	prst:protists	186800000	1868	GCF_025526975.1	fung	fung:chytrids	9340000	9340	TRUE	species	8.019	100	2
GCF_026262505.1	prst	prst:monads	148200000	1482	GCF_025526975.1	fung	fung:chytrids	7410000	7410	TRUE	none	99.609	100	2
GCF_026262505.1	prst	prst:monads	148200000	1482	GCF_025526975.1	fung	fung:chytrids	7410000	7410	TRUE	species	8.016	100	2
GCA_018398725.1	prst	prst:alveolates	2300000	23	GCF_025526975.1	fung	fung:chytrids	115000	115	TRUE	none	100	100	2
GCA_018398725.1	prst	prst:alveolates	2300000	23	GCF_025526975.1	fung	fung:chytrids	115000	115	TRUE	species	12.174	100	2
GCA_020800235.1	prst	prst:algae	50700000	507	GCF_025526975.1	fung	fung:chytrids	2535000	2535	TRUE	none	99.448	100	2
GCA_020800235.1	prst	prst:algae	50700000	507	GCF_025526975.1	fung	fung:chytrids	2535000	2535	TRUE	species	8.521	100	2
GCF_019263745.1	arch	arch:archaea	3300000	33	GCA_025531835.1	fung	fung:fungi	165000	165	TRUE	none	100	100	2
GCF_019263745.1	arch	arch:archaea	3300000	33	GCA_025531835.1	fung	fung:fungi	165000	165	TRUE	species	51.515	100	2
GCF_025449255.1	arch	arch:archaea	1600000	16	GCA_025531835.1	fung	fung:fungi	80000	80	TRUE	none	100	100	2
GCF_025449255.1	arch	arch:archaea	1600000	16	GCA_025531835.1	fung	fung:fungi	80000	80	TRUE	species	48.75	100	2
GCF_025244945.1	arch	arch:archaea	2500000	25	GCA_025531835.1	fung	fung:fungi	125000	125	TRUE	none	100	100	2
GCF_025244945.1	arch	arch:archaea	2500000	25	GCA_025531835.1	fung	fung:fungi	125000	125	TRUE	species	50.4	100	2
GCF_004799685.1	arch	arch:archaea	2900000	29	GCA_025531835.1	fung	fung:fungi	145000	145	TRUE	none	100	100	2
GCF_004799685.1	arch	arch:archaea	2900000	29	GCA_025531835.1	fung	fung:fungi	145000	145	TRUE	species	53.103	100	2
GCF_025526975.1	fung	fung:chytrids	11000000	110	GCA_025531835.1	fung	fung:fungi	550000	550	TRUE	none	100	100	2
GCF_025526975.1	fung	fung:chytrids	11000000	110	GCA_025531835.1	fung	fung:fungi	550000	550	TRUE	species	0	100	2
GCA_004801975.1	fung	fung:basidiomycetes	16300000	163	GCA_025531835.1	fung	fung:fungi	815000	815	TRUE	none	99.877	100	2
GCA_004801975.1	fung	fung:basidiomycetes	16300000	163	GCA_025531835.1	fung	fung:fungi	815000	815	TRUE	species	53.865	100	2
GCA_003243075.1	fung	fung:budding yeasts	2200000	22	GCA_025531835.1	fung	fung:fungi	110000	110	TRUE	none	100	100	2
GCA_003243075.1	fung	fung:budding yeasts	2200000	22	GCA_025531835.1	fung	fung:fungi	110000	110	TRUE	species	50.909	100	2
GCA_023205875.1	plnt	plnt:green algae	8600000	86	GCA_025531835.1	fung	fung:fungi	430000	430	TRUE	none	100	100	2
GCA_023205875.1	plnt	plnt:green algae	8600000	86	GCA_025531835.1	fung	fung:fungi	430000	430	TRUE	species	47.907	100	2
GCA_019650255.1	plnt	plnt:green algae	99500000	995	GCA_025531835.1	fung	fung:fungi	4975000	4975	TRUE	none	99.859	100	2
GCA_019650255.1	plnt	plnt:green algae	99500000	995	GCA_025531835.1	fung	fung:fungi	4975000	4975	TRUE	species	55.276	100	2
GCF_016696845.1	prok	prok:CFB group bacteria	3200000	32	GCA_025531835.1	fung	fung:fungi	160000	160	TRUE	none	100	100	2
GCF_016696845.1	prok	prok:CFB group bacteria	3200000	32	GCA_025531835.1	fung	fung:fungi	160000	160	TRUE	species	51.25	100	2
GCF_900002575.1	prok	prok:firmicutes	3000000	30	GCA_025531835.1	fung	fung:fungi	150000	150	TRUE	none	100	100	2
GCF_900002575.1	prok	prok:firmicutes	3000000	30	GCA_025531835.1	fung	fung:fungi	150000	150	TRUE	species	52.667	100	2
GCF_000218585.1	prok	prok:a-proteobacteria	3500000	35	GCA_025531835.1	fung	fung:fungi	175000	175	TRUE	none	100	100	2
GCF_000218585.1	prok	prok:a-proteobacteria	3500000	35	GCA_025531835.1	fung	fung:fungi	175000	175	TRUE	species	52.571	100	2
GCF_000340565.2	prok	prok:cyanobacteria	3600000	36	GCA_025531835.1	fung	fung:fungi	180000	180	TRUE	none	100	100	2
GCF_000340565.2	prok	prok:cyanobacteria	3600000	36	GCA_025531835.1	fung	fung:fungi	180000	180	TRUE	species	53.333	100	2
GCA_018398725.1	prst	prst:alveolates	2300000	23	GCA_025531835.1	fung	fung:fungi	115000	115	TRUE	none	100	100	2
GCA_018398725.1	prst	prst:alveolates	2300000	23	GCA_025531835.1	fung	fung:fungi	115000	115	TRUE	species	50.435	100	2
GCA_020800235.1	prst	prst:algae	50700000	507	GCA_025531835.1	fung	fung:fungi	2535000	2535	TRUE	none	99.803	100	2
GCA_020800235.1	prst	prst:algae	50700000	507	GCA_025531835.1	fung	fung:fungi	2535000	2535	TRUE	species	56.331	100	2
GCA_002259205.1	anml	anml:nematodes	152100000	1521	GCA_004801975.1	fung	fung:basidiomycetes	7605000	7605	TRUE	none	98.054	100	2
GCA_002259205.1	anml	anml:nematodes	152100000	1521	GCA_004801975.1	fung	fung:basidiomycetes	7605000	7605	TRUE	species	78.672	99.934	2
GCF_019263745.1	arch	arch:archaea	3300000	33	GCA_004801975.1	fung	fung:basidiomycetes	165000	165	TRUE	none	98.788	100	2
GCF_019263745.1	arch	arch:archaea	3300000	33	GCA_004801975.1	fung	fung:basidiomycetes	165000	165	TRUE	species	83.03	100	2
GCF_025449255.1	arch	arch:archaea	1600000	16	GCA_004801975.1	fung	fung:basidiomycetes	80000	80	TRUE	none	97.5	100	2
GCF_025449255.1	arch	arch:archaea	1600000	16	GCA_004801975.1	fung	fung:basidiomycetes	80000	80	TRUE	species	83.75	100	2
GCF_025244945.1	arch	arch:archaea	2500000	25	GCA_004801975.1	fung	fung:basidiomycetes	125000	125	TRUE	none	99.2	100	2
GCF_025244945.1	arch	arch:archaea	2500000	25	GCA_004801975.1	fung	fung:basidiomycetes	125000	125	TRUE	species	83.2	100	2
GCF_004799685.1	arch	arch:archaea	2900000	29	GCA_004801975.1	fung	fung:basidiomycetes	145000	145	TRUE	none	98.621	100	2
GCF_004799685.1	arch	arch:archaea	2900000	29	GCA_004801975.1	fung	fung:basidiomycetes	145000	145	TRUE	species	82.759	100	2
GCF_025526975.1	fung	fung:chytrids	11000000	110	GCA_004801975.1	fung	fung:basidiomycetes	550000	550	TRUE	none	98.182	100	2
GCF_025526975.1	fung	fung:chytrids	11000000	110	GCA_004801975.1	fung	fung:basidiomycetes	550000	550	TRUE	species	78.182	100	2
GCA_025531835.1	fung	fung:fungi	6200000	62	GCA_004801975.1	fung	fung:basidiomycetes	310000	310	TRUE	none	97.419	100	2
GCA_025531835.1	fung	fung:fungi	6200000	62	GCA_004801975.1	fung	fung:basidiomycetes	310000	310	TRUE	species	81.613	100	2
GCA_003243075.1	fung	fung:budding yeasts	2200000	22	GCA_004801975.1	fung	fung:basidiomycetes	110000	110	TRUE	none	98.182	100	2
GCA_003243075.1	fung	fung:budding yeasts	2200000	22	GCA_004801975.1	fung	fung:basidiomycetes	110000	110	TRUE	species	84.545	100	2
GCA_023205875.1	plnt	plnt:green algae	8600000	86	GCA_004801975.1	fung	fung:basidiomycetes	430000	430	TRUE	none	97.674	100	2
GCA_023205875.1	plnt	plnt:green algae	8600000	86	GCA_004801975.1	fung	fung:basidiomycetes	430000	430	TRUE	species	76.047	100	2
GCA_004354405.1	plnt	plnt:plants	205700000	2057	GCA_004801975.1	fung	fung:basidiomycetes	10255000	10255	TRUE	none	97.903	100	2
GCA_004354405.1	plnt	plnt:plants	205700000	2057	GCA_004801975.1	fung	fung:basidiomycetes	10255000	10255	TRUE	species	76.294	100	2
GCA_019650255.1	plnt	plnt:green algae	99500000	995	GCA_004801975.1	fung	fung:basidiomycetes	4957000	4957	TRUE	none	98.003	100	2
GCA_019650255.1	plnt	plnt:green algae	99500000	995	GCA_004801975.1	fung	fung:basidiomycetes	4957000	4957	TRUE	species	78.334	100	2
GCF_016696845.1	prok	prok:CFB group bacteria	3200000	32	GCA_004801975.1	fung	fung:basidiomycetes	160000	160	TRUE	none	98.75	100	2
GCF_016696845.1	prok	prok:CFB group bacteria	3200000	32	GCA_004801975.1	fung	fung:basidiomycetes	160000	160	TRUE	species	82.5	100	2
GCF_900002575.1	prok	prok:firmicutes	3000000	30	GCA_004801975.1	fung	fung:basidiomycetes	150000	150	TRUE	none	99.333	100	2
GCF_900002575.1	prok	prok:firmicutes	3000000	30	GCA_004801975.1	fung	fung:basidiomycetes	150000	150	TRUE	species	82.667	100	2
GCF_000218585.1	prok	prok:a-proteobacteria	3500000	35	GCA_004801975.1	fung	fung:basidiomycetes	175000	175	TRUE	none	98.857	100	2
GCF_000218585.1	prok	prok:a-proteobacteria	3500000	35	GCA_004801975.1	fung	fung:basidiomycetes	175000	175	TRUE	species	82.286	100	2
GCF_000340565.2	prok	prok:cyanobacteria	3600000	36	GCA_004801975.1	fung	fung:basidiomycetes	180000	180	TRUE	none	98.889	100	2
GCF_000340565.2	prok	prok:cyanobacteria	3600000	36	GCA_004801975.1	fung	fung:basidiomycetes	180000	180	TRUE	species	82.778	100	2
GCA_028892595.1	prst	prst:protists	186800000	1868	GCA_004801975.1	fung	fung:basidiomycetes	9328000	9328	TRUE	none	97.877	100	2
GCA_028892595.1	prst	prst:protists	186800000	1868	GCA_004801975.1	fung	fung:basidiomycetes	9328000	9328	TRUE	species	73.531	100	2
GCF_026262505.1	prst	prst:monads	148200000	1482	GCA_004801975.1	fung	fung:basidiomycetes	7410000	7410	TRUE	none	98.043	100	2
GCF_026262505.1	prst	prst:monads	148200000	1482	GCA_004801975.1	fung	fung:basidiomycetes	7410000	7410	TRUE	species	74.318	100	2
GCA_018398725.1	prst	prst:alveolates	2300000	23	GCA_004801975.1	fung	fung:basidiomycetes	115000	115	TRUE	none	98.261	100	2
GCA_018398725.1	prst	prst:alveolates	2300000	23	GCA_004801975.1	fung	fung:basidiomycetes	115000	115	TRUE	species	83.478	100	2
GCA_020800235.1	prst	prst:algae	50700000	507	GCA_004801975.1	fung	fung:basidiomycetes	2535000	2535	TRUE	none	98.304	100	2
GCA_020800235.1	prst	prst:algae	50700000	507	GCA_004801975.1	fung	fung:basidiomycetes	2535000	2535	TRUE	species	79.29	100	2
GCF_019263745.1	arch	arch:archaea	3300000	33	GCA_003243075.1	fung	fung:budding yeasts	165000	165	TRUE	none	100	100	2
GCF_019263745.1	arch	arch:archaea	3300000	33	GCA_003243075.1	fung	fung:budding yeasts	165000	165	TRUE	species	90.303	100	2
GCF_025449255.1	arch	arch:archaea	1600000	16	GCA_003243075.1	fung	fung:budding yeasts	80000	80	TRUE	none	100	100	2
GCF_025449255.1	arch	arch:archaea	1600000	16	GCA_003243075.1	fung	fung:budding yeasts	80000	80	TRUE	species	90	100	2
GCF_025244945.1	arch	arch:archaea	2500000	25	GCA_003243075.1	fung	fung:budding yeasts	125000	125	TRUE	none	100	100	2
GCF_025244945.1	arch	arch:archaea	2500000	25	GCA_003243075.1	fung	fung:budding yeasts	125000	125	TRUE	species	90.4	100	2
GCF_004799685.1	arch	arch:archaea	2900000	29	GCA_003243075.1	fung	fung:budding yeasts	145000	145	TRUE	none	100	100	2
GCF_004799685.1	arch	arch:archaea	2900000	29	GCA_003243075.1	fung	fung:budding yeasts	145000	145	TRUE	species	90.345	100	2
GCF_025526975.1	fung	fung:chytrids	11000000	110	GCA_003243075.1	fung	fung:budding yeasts	550000	550	TRUE	none	100	100	2
GCF_025526975.1	fung	fung:chytrids	11000000	110	GCA_003243075.1	fung	fung:budding yeasts	550000	550	TRUE	species	88.727	100	2
GCA_025531835.1	fung	fung:fungi	6200000	62	GCA_003243075.1	fung	fung:budding yeasts	310000	310	TRUE	none	100	100	2
GCA_025531835.1	fung	fung:fungi	6200000	62	GCA_003243075.1	fung	fung:budding yeasts	310000	310	TRUE	species	90	100	2
GCA_004801975.1	fung	fung:basidiomycetes	16300000	163	GCA_003243075.1	fung	fung:budding yeasts	813000	813	TRUE	none	100	100	2
GCA_004801975.1	fung	fung:basidiomycetes	16300000	163	GCA_003243075.1	fung	fung:budding yeasts	813000	813	TRUE	species	89.668	100	2
GCA_023205875.1	plnt	plnt:green algae	8600000	86	GCA_003243075.1	fung	fung:budding yeasts	430000	430	TRUE	none	100	100	2
GCA_023205875.1	plnt	plnt:green algae	8600000	86	GCA_003243075.1	fung	fung:budding yeasts	430000	430	TRUE	species	87.209	100	2
GCF_016696845.1	prok	prok:CFB group bacteria	3200000	32	GCA_003243075.1	fung	fung:budding yeasts	160000	160	TRUE	none	100	100	2
GCF_016696845.1	prok	prok:CFB group bacteria	3200000	32	GCA_003243075.1	fung	fung:budding yeasts	160000	160	TRUE	species	90	100	2
GCF_900002575.1	prok	prok:firmicutes	3000000	30	GCA_003243075.1	fung	fung:budding yeasts	150000	150	TRUE	none	100	100	2
GCF_900002575.1	prok	prok:firmicutes	3000000	30	GCA_003243075.1	fung	fung:budding yeasts	150000	150	TRUE	species	90.667	100	2
GCF_000218585.1	prok	prok:a-proteobacteria	3500000	35	GCA_003243075.1	fung	fung:budding yeasts	175000	175	TRUE	none	100	100	2
GCF_000218585.1	prok	prok:a-proteobacteria	3500000	35	GCA_003243075.1	fung	fung:budding yeasts	175000	175	TRUE	species	90.286	100	2
GCF_000340565.2	prok	prok:cyanobacteria	3600000	36	GCA_003243075.1	fung	fung:budding yeasts	180000	180	TRUE	none	100	100	2
GCF_000340565.2	prok	prok:cyanobacteria	3600000	36	GCA_003243075.1	fung	fung:budding yeasts	180000	180	TRUE	species	90	100	2
GCA_018398725.1	prst	prst:alveolates	2300000	23	GCA_003243075.1	fung	fung:budding yeasts	115000	115	TRUE	none	100	100	2
GCA_018398725.1	prst	prst:alveolates	2300000	23	GCA_003243075.1	fung	fung:budding yeasts	115000	115	TRUE	species	89.565	100	2
GCA_002259205.1	anml	anml:nematodes	152100000	1521	GCA_023205875.1	plnt	plnt:green algae	7605000	7605	TRUE	none	99.395	100	2
GCA_002259205.1	anml	anml:nematodes	152100000	1521	GCA_023205875.1	plnt	plnt:green algae	7605000	7605	TRUE	species	1.709	100	2
GCF_019263745.1	arch	arch:archaea	3300000	33	GCA_023205875.1	plnt	plnt:green algae	165000	165	TRUE	none	99.394	100	2
GCF_019263745.1	arch	arch:archaea	3300000	33	GCA_023205875.1	plnt	plnt:green algae	165000	165	TRUE	species	0	100	2
GCF_025449255.1	arch	arch:archaea	1600000	16	GCA_023205875.1	plnt	plnt:green algae	80000	80	TRUE	none	98.75	100	2
GCF_025449255.1	arch	arch:archaea	1600000	16	GCA_023205875.1	plnt	plnt:green algae	80000	80	TRUE	species	0	100	2
GCF_004799685.1	arch	arch:archaea	2900000	29	GCA_023205875.1	plnt	plnt:green algae	145000	145	TRUE	none	97.931	100	2
GCF_004799685.1	arch	arch:archaea	2900000	29	GCA_023205875.1	plnt	plnt:green algae	145000	145	TRUE	species	0	100	2
GCF_025526975.1	fung	fung:chytrids	11000000	110	GCA_023205875.1	plnt	plnt:green algae	550000	550	TRUE	none	99.091	100	2
GCF_025526975.1	fung	fung:chytrids	11000000	110	GCA_023205875.1	plnt	plnt:green algae	550000	550	TRUE	species	0.182	100	2
GCA_025531835.1	fung	fung:fungi	6200000	62	GCA_023205875.1	plnt	plnt:green algae	310000	310	TRUE	none	99.032	100	2
GCA_025531835.1	fung	fung:fungi	6200000	62	GCA_023205875.1	plnt	plnt:green algae	310000	310	TRUE	species	0	100	2
GCA_004801975.1	fung	fung:basidiomycetes	16300000	163	GCA_023205875.1	plnt	plnt:green algae	815000	815	TRUE	none	98.896	100	2
GCA_004801975.1	fung	fung:basidiomycetes	16300000	163	GCA_023205875.1	plnt	plnt:green algae	815000	815	TRUE	species	0.245	100	2
GCA_003243075.1	fung	fung:budding yeasts	2200000	22	GCA_023205875.1	plnt	plnt:green algae	110000	110	TRUE	none	99.091	100	2
GCA_003243075.1	fung	fung:budding yeasts	2200000	22	GCA_023205875.1	plnt	plnt:green algae	110000	110	TRUE	species	0	100	2
GCF_016696845.1	prok	prok:CFB group bacteria	3200000	32	GCA_023205875.1	plnt	plnt:green algae	160000	160	TRUE	none	99.375	100	2
GCF_016696845.1	prok	prok:CFB group bacteria	3200000	32	GCA_023205875.1	plnt	plnt:green algae	160000	160	TRUE	species	0	100	2
GCF_900002575.1	prok	prok:firmicutes	3000000	30	GCA_023205875.1	plnt	plnt:green algae	150000	150	TRUE	none	98	100	2
GCF_900002575.1	prok	prok:firmicutes	3000000	30	GCA_023205875.1	plnt	plnt:green algae	150000	150	TRUE	species	0	100	2
GCF_000218585.1	prok	prok:a-proteobacteria	3500000	35	GCA_023205875.1	plnt	plnt:green algae	175000	175	TRUE	none	98.857	100	2
GCF_000218585.1	prok	prok:a-proteobacteria	3500000	35	GCA_023205875.1	plnt	plnt:green algae	175000	175	TRUE	species	0	100	2
GCF_000340565.2	prok	prok:cyanobacteria	3600000	36	GCA_023205875.1	plnt	plnt:green algae	180000	180	TRUE	none	98.889	100	2
GCF_000340565.2	prok	prok:cyanobacteria	3600000	36	GCA_023205875.1	plnt	plnt:green algae	180000	180	TRUE	species	0	100	2
GCF_026262505.1	prst	prst:monads	148200000	1482	GCA_023205875.1	plnt	plnt:green algae	7410000	7410	TRUE	none	99.393	100	2
GCF_026262505.1	prst	prst:monads	148200000	1482	GCA_023205875.1	plnt	plnt:green algae	7410000	7410	TRUE	species	1.43	100	2
GCA_018398725.1	prst	prst:alveolates	2300000	23	GCA_023205875.1	plnt	plnt:green algae	115000	115	TRUE	none	99.13	100	2
GCA_018398725.1	prst	prst:alveolates	2300000	23	GCA_023205875.1	plnt	plnt:green algae	115000	115	TRUE	species	0	100	2
GCA_020800235.1	prst	prst:algae	50700000	507	GCA_023205875.1	plnt	plnt:green algae	2535000	2535	TRUE	none	99.132	100	2
GCA_020800235.1	prst	prst:algae	50700000	507	GCA_023205875.1	plnt	plnt:green algae	2535000	2535	TRUE	species	1.696	100	2
GCA_011032805.1	anml	anml:molluscs	571300000	5713	GCA_004354405.1	plnt	plnt:plants	28565000	28565	TRUE	none	99.034	99.965	2
GCA_011032805.1	anml	anml:molluscs	571300000	5713	GCA_004354405.1	plnt	plnt:plants	28565000	28565	TRUE	species	12.592	100	2
GCA_002833325.1	anml	anml:fishes	523800000	5238	GCA_004354405.1	plnt	plnt:plants	26190000	26190	TRUE	none	99.053	100	2
GCA_002833325.1	anml	anml:fishes	523800000	5238	GCA_004354405.1	plnt	plnt:plants	26190000	26190	TRUE	species	12.245	100	2
GCA_022405095.1	anml	anml:insects	407200000	4072	GCA_004354405.1	plnt	plnt:plants	20360000	20360	TRUE	none	99.057	100	2
GCA_022405095.1	anml	anml:insects	407200000	4072	GCA_004354405.1	plnt	plnt:plants	20360000	20360	TRUE	species	12.976	99.975	2
GCA_002259205.1	anml	anml:nematodes	152100000	1521	GCA_004354405.1	plnt	plnt:plants	7605000	7605	TRUE	none	99.08	100	2
GCA_002259205.1	anml	anml:nematodes	152100000	1521	GCA_004354405.1	plnt	plnt:plants	7605000	7605	TRUE	species	12.571	99.934	2
GCF_025526975.1	fung	fung:chytrids	11000000	110	GCA_004354405.1	plnt	plnt:plants	550000	550	TRUE	none	99.455	100	2
GCF_025526975.1	fung	fung:chytrids	11000000	110	GCA_004354405.1	plnt	plnt:plants	550000	550	TRUE	species	11.273	100	2
GCA_004801975.1	fung	fung:basidiomycetes	16300000	163	GCA_004354405.1	plnt	plnt:plants	815000	815	TRUE	none	99.509	100	2
GCA_004801975.1	fung	fung:basidiomycetes	16300000	163	GCA_004354405.1	plnt	plnt:plants	815000	815	TRUE	species	12.761	100	2
GCA_019650255.1	plnt	plnt:green algae	99500000	995	GCA_004354405.1	plnt	plnt:plants	4975000	4975	TRUE	none	99.015	100	2
GCA_019650255.1	plnt	plnt:green algae	99500000	995	GCA_004354405.1	plnt	plnt:plants	4975000	4975	TRUE	species	11.719	100	2
GCA_028892595.1	prst	prst:protists	186800000	1868	GCA_004354405.1	plnt	plnt:plants	9340000	9340	TRUE	none	99.036	100	2
GCA_028892595.1	prst	prst:protists	186800000	1868	GCA_004354405.1	plnt	plnt:plants	9340000	9340	TRUE	species	11.552	100	2
GCF_026262505.1	prst	prst:monads	148200000	1482	GCA_004354405.1	plnt	plnt:plants	7410000	7410	TRUE	none	99.109	100	2
GCF_026262505.1	prst	prst:monads	148200000	1482	GCA_004354405.1	plnt	plnt:plants	7410000	7410	TRUE	species	11.579	100	2
GCA_020800235.1	prst	prst:algae	50700000	507	GCA_004354405.1	plnt	plnt:plants	2535000	2535	TRUE	none	99.329	100	2
GCA_020800235.1	prst	prst:algae	50700000	507	GCA_004354405.1	plnt	plnt:plants	2535000	2535	TRUE	species	12.702	100	2
GCA_011032805.1	anml	anml:molluscs	571300000	5713	GCA_004320505.1	plnt	plnt:plants	28565000	28565	TRUE	none	98.512	99.965	2
GCA_011032805.1	anml	anml:molluscs	571300000	5713	GCA_004320505.1	plnt	plnt:plants	28565000	28565	TRUE	species	21.453	100	2
GCA_002833325.1	anml	anml:fishes	523800000	5238	GCA_004320505.1	plnt	plnt:plants	26190000	26190	TRUE	none	98.484	100	2
GCA_002833325.1	anml	anml:fishes	523800000	5238	GCA_004320505.1	plnt	plnt:plants	26190000	26190	TRUE	species	20.538	100	2
GCA_022405095.1	anml	anml:insects	407200000	4072	GCA_004320505.1	plnt	plnt:plants	20360000	20360	TRUE	none	98.59	100	2
GCA_022405095.1	anml	anml:insects	407200000	4072	GCA_004320505.1	plnt	plnt:plants	20360000	20360	TRUE	species	23.139	99.975	2
GCA_002259205.1	anml	anml:nematodes	152100000	1521	GCA_004320505.1	plnt	plnt:plants	7605000	7605	TRUE	none	98.895	100	2
GCA_002259205.1	anml	anml:nematodes	152100000	1521	GCA_004320505.1	plnt	plnt:plants	7605000	7605	TRUE	species	23.708	99.934	2
GCA_019650255.1	plnt	plnt:green algae	99500000	995	GCA_004320505.1	plnt	plnt:plants	4975000	4975	TRUE	none	98.734	100	2
GCA_019650255.1	plnt	plnt:green algae	99500000	995	GCA_004320505.1	plnt	plnt:plants	4975000	4975	TRUE	species	22.915	100	2
GCA_028892595.1	prst	prst:protists	186800000	1868	GCA_004320505.1	plnt	plnt:plants	9340000	9340	TRUE	none	98.747	100	2
GCA_028892595.1	prst	prst:protists	186800000	1868	GCA_004320505.1	plnt	plnt:plants	9340000	9340	TRUE	species	19.615	100	2
GCF_026262505.1	prst	prst:monads	148200000	1482	GCA_004320505.1	plnt	plnt:plants	7410000	7410	TRUE	none	98.88	100	2
GCF_026262505.1	prst	prst:monads	148200000	1482	GCA_004320505.1	plnt	plnt:plants	7410000	7410	TRUE	species	20.405	100	2
GCA_020800235.1	prst	prst:algae	50700000	507	GCA_004320505.1	plnt	plnt:plants	2535000	2535	TRUE	none	98.895	100	2
GCA_020800235.1	prst	prst:algae	50700000	507	GCA_004320505.1	plnt	plnt:plants	2535000	2535	TRUE	species	23.826	100	2
GCA_011032805.1	anml	anml:molluscs	571300000	5713	GCA_019650255.1	plnt	plnt:green algae	28528000	28528	TRUE	none	99.124	99.965	2
GCA_011032805.1	anml	anml:molluscs	571300000	5713	GCA_019650255.1	plnt	plnt:green algae	28528000	28528	TRUE	species	42.239	100	2
GCA_002833325.1	anml	anml:fishes	523800000	5238	GCA_019650255.1	plnt	plnt:green algae	26163000	26163	TRUE	none	99.121	100	2
GCA_002833325.1	anml	anml:fishes	523800000	5238	GCA_019650255.1	plnt	plnt:green algae	26163000	26163	TRUE	species	39.823	100	2
GCA_022405095.1	anml	anml:insects	407200000	4072	GCA_019650255.1	plnt	plnt:green algae	20356000	20356	TRUE	none	99.204	100	2
GCA_022405095.1	anml	anml:insects	407200000	4072	GCA_019650255.1	plnt	plnt:green algae	20356000	20356	TRUE	species	45.967	100	2
GCA_002259205.1	anml	anml:nematodes	152100000	1521	GCA_019650255.1	plnt	plnt:green algae	7605000	7605	TRUE	none	99.198	100	2
GCA_002259205.1	anml	anml:nematodes	152100000	1521	GCA_019650255.1	plnt	plnt:green algae	7605000	7605	TRUE	species	47.456	99.934	2
GCF_025526975.1	fung	fung:chytrids	11000000	110	GCA_019650255.1	plnt	plnt:green algae	543000	543	TRUE	none	99.816	100	2
GCF_025526975.1	fung	fung:chytrids	11000000	110	GCA_019650255.1	plnt	plnt:green algae	543000	543	TRUE	species	44.567	100	2
GCA_025531835.1	fung	fung:fungi	6200000	62	GCA_019650255.1	plnt	plnt:green algae	310000	310	TRUE	none	99.677	100	2
GCA_025531835.1	fung	fung:fungi	6200000	62	GCA_019650255.1	plnt	plnt:green algae	310000	310	TRUE	species	51.29	100	2
GCA_004801975.1	fung	fung:basidiomycetes	16300000	163	GCA_019650255.1	plnt	plnt:green algae	800000	800	TRUE	none	99.625	100	2
GCA_004801975.1	fung	fung:basidiomycetes	16300000	163	GCA_019650255.1	plnt	plnt:green algae	800000	800	TRUE	species	49.125	100	2
GCA_004354405.1	plnt	plnt:plants	205700000	2057	GCA_019650255.1	plnt	plnt:green algae	10285000	10285	TRUE	none	99.135	100	2
GCA_004354405.1	plnt	plnt:plants	205700000	2057	GCA_019650255.1	plnt	plnt:green algae	10285000	10285	TRUE	species	43.111	100	2
GCA_004320505.1	plnt	plnt:plants	436800000	4368	GCA_019650255.1	plnt	plnt:green algae	21832000	21832	TRUE	none	99.111	100	2
GCA_004320505.1	plnt	plnt:plants	436800000	4368	GCA_019650255.1	plnt	plnt:green algae	21832000	21832	TRUE	species	43.542	99.954	2
GCA_028892595.1	prst	prst:protists	186800000	1868	GCA_019650255.1	plnt	plnt:green algae	9340000	9340	TRUE	none	99.176	100	2
GCA_028892595.1	prst	prst:protists	186800000	1868	GCA_019650255.1	plnt	plnt:green algae	9340000	9340	TRUE	species	39.251	100	2
GCF_026262505.1	prst	prst:monads	148200000	1482	GCA_019650255.1	plnt	plnt:green algae	7410000	7410	TRUE	none	99.177	100	2
GCF_026262505.1	prst	prst:monads	148200000	1482	GCA_019650255.1	plnt	plnt:green algae	7410000	7410	TRUE	species	39.69	100	2
GCA_020800235.1	prst	prst:algae	50700000	507	GCA_019650255.1	plnt	plnt:green algae	2535000	2535	TRUE	none	99.25	100	2
GCA_020800235.1	prst	prst:algae	50700000	507	GCA_019650255.1	plnt	plnt:green algae	2535000	2535	TRUE	species	46.193	100	2
GCF_019263745.1	arch	arch:archaea	3300000	33	GCF_016696845.1	prok	prok:CFB group bacteria	165000	165	TRUE	none	99.394	100	2
GCF_019263745.1	arch	arch:archaea	3300000	33	GCF_016696845.1	prok	prok:CFB group bacteria	165000	165	TRUE	species	55.758	100	2
GCF_025449255.1	arch	arch:archaea	1600000	16	GCF_016696845.1	prok	prok:CFB group bacteria	80000	80	TRUE	none	100	100	2
GCF_025449255.1	arch	arch:archaea	1600000	16	GCF_016696845.1	prok	prok:CFB group bacteria	80000	80	TRUE	species	53.75	100	2
GCF_025244945.1	arch	arch:archaea	2500000	25	GCF_016696845.1	prok	prok:CFB group bacteria	125000	125	TRUE	none	100	100	2
GCF_025244945.1	arch	arch:archaea	2500000	25	GCF_016696845.1	prok	prok:CFB group bacteria	125000	125	TRUE	species	54.4	96	2
GCF_004799685.1	arch	arch:archaea	2900000	29	GCF_016696845.1	prok	prok:CFB group bacteria	145000	145	TRUE	none	99.31	100	2
GCF_004799685.1	arch	arch:archaea	2900000	29	GCF_016696845.1	prok	prok:CFB group bacteria	145000	145	TRUE	species	55.862	100	2
GCF_025526975.1	fung	fung:chytrids	11000000	110	GCF_016696845.1	prok	prok:CFB group bacteria	550000	550	TRUE	none	99.818	100	2
GCF_025526975.1	fung	fung:chytrids	11000000	110	GCF_016696845.1	prok	prok:CFB group bacteria	550000	550	TRUE	species	54.909	100	2
GCA_025531835.1	fung	fung:fungi	6200000	62	GCF_016696845.1	prok	prok:CFB group bacteria	310000	310	TRUE	none	99.677	100	2
GCA_025531835.1	fung	fung:fungi	6200000	62	GCF_016696845.1	prok	prok:CFB group bacteria	310000	310	TRUE	species	56.774	100	2
GCA_004801975.1	fung	fung:basidiomycetes	16300000	163	GCF_016696845.1	prok	prok:CFB group bacteria	815000	815	TRUE	none	99.877	100	2
GCA_004801975.1	fung	fung:basidiomycetes	16300000	163	GCF_016696845.1	prok	prok:CFB group bacteria	815000	815	TRUE	species	59.264	100	2
GCA_003243075.1	fung	fung:budding yeasts	2200000	22	GCF_016696845.1	prok	prok:CFB group bacteria	110000	110	TRUE	none	100	100	2
GCA_003243075.1	fung	fung:budding yeasts	2200000	22	GCF_016696845.1	prok	prok:CFB group bacteria	110000	110	TRUE	species	52.727	100	2
GCA_023205875.1	plnt	plnt:green algae	8600000	86	GCF_016696845.1	prok	prok:CFB group bacteria	430000	430	TRUE	none	99.767	100	2
GCA_023205875.1	plnt	plnt:green algae	8600000	86	GCF_016696845.1	prok	prok:CFB group bacteria	430000	430	TRUE	species	53.023	100	2
GCF_900002575.1	prok	prok:firmicutes	3000000	30	GCF_016696845.1	prok	prok:CFB group bacteria	150000	150	TRUE	none	99.333	100	2
GCF_900002575.1	prok	prok:firmicutes	3000000	30	GCF_016696845.1	prok	prok:CFB group bacteria	150000	150	TRUE	species	40.667	100	2
GCF_000218585.1	prok	prok:a-proteobacteria	3500000	35	GCF_016696845.1	prok	prok:CFB group bacteria	175000	175	TRUE	none	99.429	100	2
GCF_000218585.1	prok	prok:a-proteobacteria	3500000	35	GCF_016696845.1	prok	prok:CFB group bacteria	175000	175	TRUE	species	42.857	100	2
GCF_000340565.2	prok	prok:cyanobacteria	3600000	36	GCF_016696845.1	prok	prok:CFB group bacteria	180000	180	TRUE	none	99.444	100	2
GCF_000340565.2	prok	prok:cyanobacteria	3600000	36	GCF_016696845.1	prok	prok:CFB group bacteria	180000	180	TRUE	species	51.111	100	2
GCA_018398725.1	prst	prst:alveolates	2300000	23	GCF_016696845.1	prok	prok:CFB group bacteria	115000	115	TRUE	none	100	100	2
GCA_018398725.1	prst	prst:alveolates	2300000	23	GCF_016696845.1	prok	prok:CFB group bacteria	115000	115	TRUE	species	52.174	100	2
GCA_020800235.1	prst	prst:algae	50700000	507	GCF_016696845.1	prok	prok:CFB group bacteria	2535000	2535	TRUE	none	99.882	100	2
GCA_020800235.1	prst	prst:algae	50700000	507	GCF_016696845.1	prok	prok:CFB group bacteria	2535000	2535	TRUE	species	58.304	100	2
GCF_019263745.1	arch	arch:archaea	3300000	33	GCF_900002575.1	prok	prok:firmicutes	165000	165	TRUE	none	98.182	96.97	2
GCF_019263745.1	arch	arch:archaea	3300000	33	GCF_900002575.1	prok	prok:firmicutes	165000	165	TRUE	species	84.242	96.97	2
GCF_025449255.1	arch	arch:archaea	1600000	16	GCF_900002575.1	prok	prok:firmicutes	80000	80	TRUE	none	96.25	93.75	2
GCF_025449255.1	arch	arch:archaea	1600000	16	GCF_900002575.1	prok	prok:firmicutes	80000	80	TRUE	species	80	93.75	2
GCF_025244945.1	arch	arch:archaea	2500000	25	GCF_900002575.1	prok	prok:firmicutes	125000	125	TRUE	none	97.6	100	2
GCF_025244945.1	arch	arch:archaea	2500000	25	GCF_900002575.1	prok	prok:firmicutes	125000	125	TRUE	species	82.4	100	2
GCF_004799685.1	arch	arch:archaea	2900000	29	GCF_900002575.1	prok	prok:firmicutes	145000	145	TRUE	none	97.931	100	2
GCF_004799685.1	arch	arch:archaea	2900000	29	GCF_900002575.1	prok	prok:firmicutes	145000	145	TRUE	species	82.069	100	2
GCF_025526975.1	fung	fung:chytrids	11000000	110	GCF_900002575.1	prok	prok:firmicutes	550000	550	TRUE	none	98.727	100	2
GCF_025526975.1	fung	fung:chytrids	11000000	110	GCF_900002575.1	prok	prok:firmicutes	550000	550	TRUE	species	85.091	100	2
GCA_025531835.1	fung	fung:fungi	6200000	62	GCF_900002575.1	prok	prok:firmicutes	310000	310	TRUE	none	98.387	100	2
GCA_025531835.1	fung	fung:fungi	6200000	62	GCF_900002575.1	prok	prok:firmicutes	310000	310	TRUE	species	84.516	100	2
GCA_004801975.1	fung	fung:basidiomycetes	16300000	163	GCF_900002575.1	prok	prok:firmicutes	815000	815	TRUE	none	98.405	100	2
GCA_004801975.1	fung	fung:basidiomycetes	16300000	163	GCF_900002575.1	prok	prok:firmicutes	815000	815	TRUE	species	86.626	100	2
GCA_003243075.1	fung	fung:budding yeasts	2200000	22	GCF_900002575.1	prok	prok:firmicutes	110000	110	TRUE	none	97.273	100	2
GCA_003243075.1	fung	fung:budding yeasts	2200000	22	GCF_900002575.1	prok	prok:firmicutes	110000	110	TRUE	species	80.909	100	2
GCA_023205875.1	plnt	plnt:green algae	8600000	86	GCF_900002575.1	prok	prok:firmicutes	430000	430	TRUE	none	98.372	100	2
GCA_023205875.1	plnt	plnt:green algae	8600000	86	GCF_900002575.1	prok	prok:firmicutes	430000	430	TRUE	species	84.651	100	2
GCF_016696845.1	prok	prok:CFB group bacteria	3200000	32	GCF_900002575.1	prok	prok:firmicutes	160000	160	TRUE	none	98.125	100	2
GCF_016696845.1	prok	prok:CFB group bacteria	3200000	32	GCF_900002575.1	prok	prok:firmicutes	160000	160	TRUE	species	0	100	2
GCF_000218585.1	prok	prok:a-proteobacteria	3500000	35	GCF_900002575.1	prok	prok:firmicutes	175000	175	TRUE	none	97.143	100	2
GCF_000218585.1	prok	prok:a-proteobacteria	3500000	35	GCF_900002575.1	prok	prok:firmicutes	175000	175	TRUE	species	81.143	100	2
GCF_000340565.2	prok	prok:cyanobacteria	3600000	36	GCF_900002575.1	prok	prok:firmicutes	180000	180	TRUE	none	98.333	100	2
GCF_000340565.2	prok	prok:cyanobacteria	3600000	36	GCF_900002575.1	prok	prok:firmicutes	180000	180	TRUE	species	82.778	100	2
GCA_018398725.1	prst	prst:alveolates	2300000	23	GCF_900002575.1	prok	prok:firmicutes	115000	115	TRUE	none	97.391	100	2
GCA_018398725.1	prst	prst:alveolates	2300000	23	GCF_900002575.1	prok	prok:firmicutes	115000	115	TRUE	species	81.739	100	2
GCA_020800235.1	prst	prst:algae	50700000	507	GCF_900002575.1	prok	prok:firmicutes	2535000	2535	TRUE	none	97.712	100	2
GCA_020800235.1	prst	prst:algae	50700000	507	GCF_900002575.1	prok	prok:firmicutes	2535000	2535	TRUE	species	85.68	100	2
GCF_019263745.1	arch	arch:archaea	3300000	33	GCF_000218585.1	prok	prok:a-proteobacteria	165000	165	TRUE	none	100	100	2
GCF_019263745.1	arch	arch:archaea	3300000	33	GCF_000218585.1	prok	prok:a-proteobacteria	165000	165	TRUE	species	91.515	100	2
GCF_025449255.1	arch	arch:archaea	1600000	16	GCF_000218585.1	prok	prok:a-proteobacteria	80000	80	TRUE	none	100	100	2
GCF_025449255.1	arch	arch:archaea	1600000	16	GCF_000218585.1	prok	prok:a-proteobacteria	80000	80	TRUE	species	90	100	2
GCF_025244945.1	arch	arch:archaea	2500000	25	GCF_000218585.1	prok	prok:a-proteobacteria	125000	125	TRUE	none	100	100	2
GCF_025244945.1	arch	arch:archaea	2500000	25	GCF_000218585.1	prok	prok:a-proteobacteria	125000	125	TRUE	species	92	100	2
GCF_004799685.1	arch	arch:archaea	2900000	29	GCF_000218585.1	prok	prok:a-proteobacteria	145000	145	TRUE	none	100	100	2
GCF_004799685.1	arch	arch:archaea	2900000	29	GCF_000218585.1	prok	prok:a-proteobacteria	145000	145	TRUE	species	92.414	100	2
GCF_025526975.1	fung	fung:chytrids	11000000	110	GCF_000218585.1	prok	prok:a-proteobacteria	550000	550	TRUE	none	100	100	2
GCF_025526975.1	fung	fung:chytrids	11000000	110	GCF_000218585.1	prok	prok:a-proteobacteria	550000	550	TRUE	species	89.091	100	2
GCA_025531835.1	fung	fung:fungi	6200000	62	GCF_000218585.1	prok	prok:a-proteobacteria	310000	310	TRUE	none	100	100	2
GCA_025531835.1	fung	fung:fungi	6200000	62	GCF_000218585.1	prok	prok:a-proteobacteria	310000	310	TRUE	species	92.903	100	2
GCA_004801975.1	fung	fung:basidiomycetes	16300000	163	GCF_000218585.1	prok	prok:a-proteobacteria	815000	815	TRUE	none	100	100	2
GCA_004801975.1	fung	fung:basidiomycetes	16300000	163	GCF_000218585.1	prok	prok:a-proteobacteria	815000	815	TRUE	species	90.184	100	2
GCA_003243075.1	fung	fung:budding yeasts	2200000	22	GCF_000218585.1	prok	prok:a-proteobacteria	110000	110	TRUE	none	100	100	2
GCA_003243075.1	fung	fung:budding yeasts	2200000	22	GCF_000218585.1	prok	prok:a-proteobacteria	110000	110	TRUE	species	91.818	100	2
GCA_023205875.1	plnt	plnt:green algae	8600000	86	GCF_000218585.1	prok	prok:a-proteobacteria	430000	430	TRUE	none	100	100	2
GCA_023205875.1	plnt	plnt:green algae	8600000	86	GCF_000218585.1	prok	prok:a-proteobacteria	430000	430	TRUE	species	88.837	100	2
GCF_016696845.1	prok	prok:CFB group bacteria	3200000	32	GCF_000218585.1	prok	prok:a-proteobacteria	160000	160	TRUE	none	100	100	2
GCF_016696845.1	prok	prok:CFB group bacteria	3200000	32	GCF_000218585.1	prok	prok:a-proteobacteria	160000	160	TRUE	species	91.25	100	2
GCF_900002575.1	prok	prok:firmicutes	3000000	30	GCF_000218585.1	prok	prok:a-proteobacteria	150000	150	TRUE	none	100	100	2
GCF_900002575.1	prok	prok:firmicutes	3000000	30	GCF_000218585.1	prok	prok:a-proteobacteria	150000	150	TRUE	species	92	100	2
GCF_000340565.2	prok	prok:cyanobacteria	3600000	36	GCF_000218585.1	prok	prok:a-proteobacteria	180000	180	TRUE	none	100	100	2
GCF_000340565.2	prok	prok:cyanobacteria	3600000	36	GCF_000218585.1	prok	prok:a-proteobacteria	180000	180	TRUE	species	91.667	100	2
GCA_018398725.1	prst	prst:alveolates	2300000	23	GCF_000218585.1	prok	prok:a-proteobacteria	115000	115	TRUE	none	100	100	2
GCA_018398725.1	prst	prst:alveolates	2300000	23	GCF_000218585.1	prok	prok:a-proteobacteria	115000	115	TRUE	species	91.304	100	2
GCA_020800235.1	prst	prst:algae	50700000	507	GCF_000218585.1	prok	prok:a-proteobacteria	2535000	2535	TRUE	none	100	100	2
GCA_020800235.1	prst	prst:algae	50700000	507	GCF_000218585.1	prok	prok:a-proteobacteria	2535000	2535	TRUE	species	91.203	100	2
GCF_019263745.1	arch	arch:archaea	3300000	33	GCF_000340565.2	prok	prok:cyanobacteria	165000	165	TRUE	none	100	100	2
GCF_019263745.1	arch	arch:archaea	3300000	33	GCF_000340565.2	prok	prok:cyanobacteria	165000	165	TRUE	species	99.394	100	2
GCF_025449255.1	arch	arch:archaea	1600000	16	GCF_000340565.2	prok	prok:cyanobacteria	80000	80	TRUE	none	100	100	2
GCF_025449255.1	arch	arch:archaea	1600000	16	GCF_000340565.2	prok	prok:cyanobacteria	80000	80	TRUE	species	100	100	2
GCF_025244945.1	arch	arch:archaea	2500000	25	GCF_000340565.2	prok	prok:cyanobacteria	125000	125	TRUE	none	100	100	2
GCF_025244945.1	arch	arch:archaea	2500000	25	GCF_000340565.2	prok	prok:cyanobacteria	125000	125	TRUE	species	99.2	100	2
GCF_004799685.1	arch	arch:archaea	2900000	29	GCF_000340565.2	prok	prok:cyanobacteria	145000	145	TRUE	none	100	100	2
GCF_004799685.1	arch	arch:archaea	2900000	29	GCF_000340565.2	prok	prok:cyanobacteria	145000	145	TRUE	species	99.31	100	2
GCF_025526975.1	fung	fung:chytrids	11000000	110	GCF_000340565.2	prok	prok:cyanobacteria	550000	550	TRUE	none	98.909	100	2
GCF_025526975.1	fung	fung:chytrids	11000000	110	GCF_000340565.2	prok	prok:cyanobacteria	550000	550	TRUE	species	96.909	100	2
GCA_025531835.1	fung	fung:fungi	6200000	62	GCF_000340565.2	prok	prok:cyanobacteria	310000	310	TRUE	none	99.032	100	2
GCA_025531835.1	fung	fung:fungi	6200000	62	GCF_000340565.2	prok	prok:cyanobacteria	310000	310	TRUE	species	97.742	100	2
GCA_004801975.1	fung	fung:basidiomycetes	16300000	163	GCF_000340565.2	prok	prok:cyanobacteria	815000	815	TRUE	none	98.896	100	2
GCA_004801975.1	fung	fung:basidiomycetes	16300000	163	GCF_000340565.2	prok	prok:cyanobacteria	815000	815	TRUE	species	97.301	100	2
GCA_003243075.1	fung	fung:budding yeasts	2200000	22	GCF_000340565.2	prok	prok:cyanobacteria	110000	110	TRUE	none	100	100	2
GCA_003243075.1	fung	fung:budding yeasts	2200000	22	GCF_000340565.2	prok	prok:cyanobacteria	110000	110	TRUE	species	100	100	2
GCA_023205875.1	plnt	plnt:green algae	8600000	86	GCF_000340565.2	prok	prok:cyanobacteria	430000	430	TRUE	none	98.605	100	2
GCA_023205875.1	plnt	plnt:green algae	8600000	86	GCF_000340565.2	prok	prok:cyanobacteria	430000	430	TRUE	species	96.977	100	2
GCF_016696845.1	prok	prok:CFB group bacteria	3200000	32	GCF_000340565.2	prok	prok:cyanobacteria	160000	160	TRUE	none	100	100	2
GCF_016696845.1	prok	prok:CFB group bacteria	3200000	32	GCF_000340565.2	prok	prok:cyanobacteria	160000	160	TRUE	species	99.375	100	2
GCF_900002575.1	prok	prok:firmicutes	3000000	30	GCF_000340565.2	prok	prok:cyanobacteria	150000	150	TRUE	none	99.333	100	2
GCF_900002575.1	prok	prok:firmicutes	3000000	30	GCF_000340565.2	prok	prok:cyanobacteria	150000	150	TRUE	species	98.667	100	2
GCF_000218585.1	prok	prok:a-proteobacteria	3500000	35	GCF_000340565.2	prok	prok:cyanobacteria	175000	175	TRUE	none	100	100	2
GCF_000218585.1	prok	prok:a-proteobacteria	3500000	35	GCF_000340565.2	prok	prok:cyanobacteria	175000	175	TRUE	species	99.429	100	2
GCA_018398725.1	prst	prst:alveolates	2300000	23	GCF_000340565.2	prok	prok:cyanobacteria	115000	115	TRUE	none	100	100	2
GCA_018398725.1	prst	prst:alveolates	2300000	23	GCF_000340565.2	prok	prok:cyanobacteria	115000	115	TRUE	species	100	100	2
GCA_020800235.1	prst	prst:algae	50700000	507	GCF_000340565.2	prok	prok:cyanobacteria	2535000	2535	TRUE	none	99.172	100	2
GCA_020800235.1	prst	prst:algae	50700000	507	GCF_000340565.2	prok	prok:cyanobacteria	2535000	2535	TRUE	species	97.239	100	2
GCA_011032805.1	anml	anml:molluscs	571300000	5713	GCA_028892595.1	prst	prst:protists	28565000	28565	TRUE	none	98.369	99.965	2
GCA_011032805.1	anml	anml:molluscs	571300000	5713	GCA_028892595.1	prst	prst:protists	28565000	28565	TRUE	species	0.007	100	2
GCA_002833325.1	anml	anml:fishes	523800000	5238	GCA_028892595.1	prst	prst:protists	26190000	26190	TRUE	none	98.343	100	2
GCA_002833325.1	anml	anml:fishes	523800000	5238	GCA_028892595.1	prst	prst:protists	26190000	26190	TRUE	species	0	100	2
GCA_022405095.1	anml	anml:insects	407200000	4072	GCA_028892595.1	prst	prst:protists	20360000	20360	TRUE	none	98.35	100	2
GCA_022405095.1	anml	anml:insects	407200000	4072	GCA_028892595.1	prst	prst:protists	20360000	20360	TRUE	species	0.02	100	2
GCA_002259205.1	anml	anml:nematodes	152100000	1521	GCA_028892595.1	prst	prst:protists	7605000	7605	TRUE	none	98.225	100	2
GCA_002259205.1	anml	anml:nematodes	152100000	1521	GCA_028892595.1	prst	prst:protists	7605000	7605	TRUE	species	0.053	99.934	2
GCF_025526975.1	fung	fung:chytrids	11000000	110	GCA_028892595.1	prst	prst:protists	550000	550	TRUE	none	98.909	100	2
GCF_025526975.1	fung	fung:chytrids	11000000	110	GCA_028892595.1	prst	prst:protists	550000	550	TRUE	species	0	100	2
GCA_004801975.1	fung	fung:basidiomycetes	16300000	163	GCA_028892595.1	prst	prst:protists	815000	815	TRUE	none	98.405	100	2
GCA_004801975.1	fung	fung:basidiomycetes	16300000	163	GCA_028892595.1	prst	prst:protists	815000	815	TRUE	species	0	100	2
GCA_004354405.1	plnt	plnt:plants	205700000	2057	GCA_028892595.1	prst	prst:protists	10285000	10285	TRUE	none	98.279	100	2
GCA_004354405.1	plnt	plnt:plants	205700000	2057	GCA_028892595.1	prst	prst:protists	10285000	10285	TRUE	species	0	100	2
GCA_004320505.1	plnt	plnt:plants	436800000	4368	GCA_028892595.1	prst	prst:protists	21840000	21840	TRUE	none	98.361	100	2
GCA_004320505.1	plnt	plnt:plants	436800000	4368	GCA_028892595.1	prst	prst:protists	21840000	21840	TRUE	species	0.041	99.954	2
GCA_019650255.1	plnt	plnt:green algae	99500000	995	GCA_028892595.1	prst	prst:protists	4975000	4975	TRUE	none	98.171	100	2
GCA_019650255.1	plnt	plnt:green algae	99500000	995	GCA_028892595.1	prst	prst:protists	4975000	4975	TRUE	species	0.02	100	2
GCF_026262505.1	prst	prst:monads	148200000	1482	GCA_028892595.1	prst	prst:protists	7410000	7410	TRUE	none	98.192	100	2
GCF_026262505.1	prst	prst:monads	148200000	1482	GCA_028892595.1	prst	prst:protists	7410000	7410	TRUE	species	0	100	2
GCA_020800235.1	prst	prst:algae	50700000	507	GCA_028892595.1	prst	prst:protists	2535000	2535	TRUE	none	98.383	100	2
GCA_020800235.1	prst	prst:algae	50700000	507	GCA_028892595.1	prst	prst:protists	2535000	2535	TRUE	species	0	100	2
GCA_011032805.1	anml	anml:molluscs	571300000	5713	GCF_026262505.1	prst	prst:monads	28565000	28565	TRUE	none	97.77	99.965	2
GCA_011032805.1	anml	anml:molluscs	571300000	5713	GCF_026262505.1	prst	prst:monads	28565000	28565	TRUE	species	10.474	100	2
GCA_002833325.1	anml	anml:fishes	523800000	5238	GCF_026262505.1	prst	prst:monads	26190000	26190	TRUE	none	97.751	100	2
GCA_002833325.1	anml	anml:fishes	523800000	5238	GCF_026262505.1	prst	prst:monads	26190000	26190	TRUE	species	10.37	100	2
GCA_022405095.1	anml	anml:insects	407200000	4072	GCF_026262505.1	prst	prst:monads	20360000	20360	TRUE	none	97.8	100	2
GCA_022405095.1	anml	anml:insects	407200000	4072	GCF_026262505.1	prst	prst:monads	20360000	20360	TRUE	species	10.589	100	2
GCA_002259205.1	anml	anml:nematodes	152100000	1521	GCF_026262505.1	prst	prst:monads	7605000	7605	TRUE	none	97.751	100	2
GCA_002259205.1	anml	anml:nematodes	152100000	1521	GCF_026262505.1	prst	prst:monads	7605000	7605	TRUE	species	10.743	99.934	2
GCF_025526975.1	fung	fung:chytrids	11000000	110	GCF_026262505.1	prst	prst:monads	550000	550	TRUE	none	98	100	2
GCF_025526975.1	fung	fung:chytrids	11000000	110	GCF_026262505.1	prst	prst:monads	550000	550	TRUE	species	10.182	100	2
GCA_004801975.1	fung	fung:basidiomycetes	16300000	163	GCF_026262505.1	prst	prst:monads	812000	812	TRUE	none	97.291	100	2
GCA_004801975.1	fung	fung:basidiomycetes	16300000	163	GCF_026262505.1	prst	prst:monads	812000	812	TRUE	species	11.084	100	2
GCA_023205875.1	plnt	plnt:green algae	8600000	86	GCF_026262505.1	prst	prst:monads	430000	430	TRUE	none	97.442	100	2
GCA_023205875.1	plnt	plnt:green algae	8600000	86	GCF_026262505.1	prst	prst:monads	430000	430	TRUE	species	10.93	100	2
GCA_004354405.1	plnt	plnt:plants	205700000	2057	GCF_026262505.1	prst	prst:monads	10285000	10285	TRUE	none	97.705	100	2
GCA_004354405.1	plnt	plnt:plants	205700000	2057	GCF_026262505.1	prst	prst:monads	10285000	10285	TRUE	species	10.228	100	2
GCA_004320505.1	plnt	plnt:plants	436800000	4368	GCF_026262505.1	prst	prst:monads	21840000	21840	TRUE	none	97.839	100	2
GCA_004320505.1	plnt	plnt:plants	436800000	4368	GCF_026262505.1	prst	prst:monads	21840000	21840	TRUE	species	10.668	99.954	2
GCA_019650255.1	plnt	plnt:green algae	99500000	995	GCF_026262505.1	prst	prst:monads	4975000	4975	TRUE	none	97.749	100	2
GCA_019650255.1	plnt	plnt:green algae	99500000	995	GCF_026262505.1	prst	prst:monads	4975000	4975	TRUE	species	10.271	100	2
GCA_028892595.1	prst	prst:protists	186800000	1868	GCF_026262505.1	prst	prst:monads	9340000	9340	TRUE	none	97.655	100	2
GCA_028892595.1	prst	prst:protists	186800000	1868	GCF_026262505.1	prst	prst:monads	9340000	9340	TRUE	species	0.043	100	2
GCA_020800235.1	prst	prst:algae	50700000	507	GCF_026262505.1	prst	prst:monads	2535000	2535	TRUE	none	97.436	100	2
GCA_020800235.1	prst	prst:algae	50700000	507	GCF_026262505.1	prst	prst:monads	2535000	2535	TRUE	species	10.572	100	2
GCF_019263745.1	arch	arch:archaea	3300000	33	GCA_018398725.1	prst	prst:alveolates	165000	165	TRUE	none	100	100	2
GCF_019263745.1	arch	arch:archaea	3300000	33	GCA_018398725.1	prst	prst:alveolates	165000	165	TRUE	species	21.212	100	2
GCF_025449255.1	arch	arch:archaea	1600000	16	GCA_018398725.1	prst	prst:alveolates	80000	80	TRUE	none	100	100	2
GCF_025449255.1	arch	arch:archaea	1600000	16	GCA_018398725.1	prst	prst:alveolates	80000	80	TRUE	species	22.5	100	2
GCF_025244945.1	arch	arch:archaea	2500000	25	GCA_018398725.1	prst	prst:alveolates	125000	125	TRUE	none	100	100	2
GCF_025244945.1	arch	arch:archaea	2500000	25	GCA_018398725.1	prst	prst:alveolates	125000	125	TRUE	species	23.2	100	2
GCF_004799685.1	arch	arch:archaea	2900000	29	GCA_018398725.1	prst	prst:alveolates	145000	145	TRUE	none	100	100	2
GCF_004799685.1	arch	arch:archaea	2900000	29	GCA_018398725.1	prst	prst:alveolates	145000	145	TRUE	species	22.069	100	2
GCF_025526975.1	fung	fung:chytrids	11000000	110	GCA_018398725.1	prst	prst:alveolates	550000	550	TRUE	none	99.818	100	2
GCF_025526975.1	fung	fung:chytrids	11000000	110	GCA_018398725.1	prst	prst:alveolates	550000	550	TRUE	species	19.636	100	2
GCA_025531835.1	fung	fung:fungi	6200000	62	GCA_018398725.1	prst	prst:alveolates	310000	310	TRUE	none	99.677	100	2
GCA_025531835.1	fung	fung:fungi	6200000	62	GCA_018398725.1	prst	prst:alveolates	310000	310	TRUE	species	19.677	100	2
GCA_004801975.1	fung	fung:basidiomycetes	16300000	163	GCA_018398725.1	prst	prst:alveolates	800000	800	TRUE	none	99.875	100	2
GCA_004801975.1	fung	fung:basidiomycetes	16300000	163	GCA_018398725.1	prst	prst:alveolates	800000	800	TRUE	species	19.625	100	2
GCA_003243075.1	fung	fung:budding yeasts	2200000	22	GCA_018398725.1	prst	prst:alveolates	110000	110	TRUE	none	100	100	2
GCA_003243075.1	fung	fung:budding yeasts	2200000	22	GCA_018398725.1	prst	prst:alveolates	110000	110	TRUE	species	23.636	100	2
GCA_023205875.1	plnt	plnt:green algae	8600000	86	GCA_018398725.1	prst	prst:alveolates	430000	430	TRUE	none	99.767	100	2
GCA_023205875.1	plnt	plnt:green algae	8600000	86	GCA_018398725.1	prst	prst:alveolates	430000	430	TRUE	species	18.837	100	2
GCF_016696845.1	prok	prok:CFB group bacteria	3200000	32	GCA_018398725.1	prst	prst:alveolates	160000	160	TRUE	none	100	100	2
GCF_016696845.1	prok	prok:CFB group bacteria	3200000	32	GCA_018398725.1	prst	prst:alveolates	160000	160	TRUE	species	21.875	100	2
GCF_900002575.1	prok	prok:firmicutes	3000000	30	GCA_018398725.1	prst	prst:alveolates	150000	150	TRUE	none	100	100	2
GCF_900002575.1	prok	prok:firmicutes	3000000	30	GCA_018398725.1	prst	prst:alveolates	150000	150	TRUE	species	22	100	2
GCF_000218585.1	prok	prok:a-proteobacteria	3500000	35	GCA_018398725.1	prst	prst:alveolates	175000	175	TRUE	none	100	100	2
GCF_000218585.1	prok	prok:a-proteobacteria	3500000	35	GCA_018398725.1	prst	prst:alveolates	175000	175	TRUE	species	20	100	2
GCF_000340565.2	prok	prok:cyanobacteria	3600000	36	GCA_018398725.1	prst	prst:alveolates	180000	180	TRUE	none	100	100	2
GCF_000340565.2	prok	prok:cyanobacteria	3600000	36	GCA_018398725.1	prst	prst:alveolates	180000	180	TRUE	species	20.556	100	2
GCA_011032805.1	anml	anml:molluscs	571300000	5713	GCA_020800235.1	prst	prst:algae	28492000	28492	TRUE	none	99.677	99.965	2
GCA_011032805.1	anml	anml:molluscs	571300000	5713	GCA_020800235.1	prst	prst:algae	28492000	28492	TRUE	species	89.057	100	2
GCA_002833325.1	anml	anml:fishes	523800000	5238	GCA_020800235.1	prst	prst:algae	26080000	26080	TRUE	none	99.67	100	2
GCA_002833325.1	anml	anml:fishes	523800000	5238	GCA_020800235.1	prst	prst:algae	26080000	26080	TRUE	species	88.071	100	2
GCA_022405095.1	anml	anml:insects	407200000	4072	GCA_020800235.1	prst	prst:algae	20274000	20274	TRUE	none	99.645	100	2
GCA_022405095.1	anml	anml:insects	407200000	4072	GCA_020800235.1	prst	prst:algae	20274000	20274	TRUE	species	91.299	100	2
GCA_002259205.1	anml	anml:nematodes	152100000	1521	GCA_020800235.1	prst	prst:algae	7578000	7578	TRUE	none	99.604	100	2
GCA_002259205.1	anml	anml:nematodes	152100000	1521	GCA_020800235.1	prst	prst:algae	7578000	7578	TRUE	species	92.241	100	2
GCF_019263745.1	arch	arch:archaea	3300000	33	GCA_020800235.1	prst	prst:algae	165000	165	TRUE	none	99.394	100	2
GCF_019263745.1	arch	arch:archaea	3300000	33	GCA_020800235.1	prst	prst:algae	165000	165	TRUE	species	89.091	100	2
GCF_004799685.1	arch	arch:archaea	2900000	29	GCA_020800235.1	prst	prst:algae	145000	145	TRUE	none	99.31	100	2
GCF_004799685.1	arch	arch:archaea	2900000	29	GCA_020800235.1	prst	prst:algae	145000	145	TRUE	species	90.345	100	2
GCF_025526975.1	fung	fung:chytrids	11000000	110	GCA_020800235.1	prst	prst:algae	545000	545	TRUE	none	99.45	100	2
GCF_025526975.1	fung	fung:chytrids	11000000	110	GCA_020800235.1	prst	prst:algae	545000	545	TRUE	species	86.055	100	2
GCA_025531835.1	fung	fung:fungi	6200000	62	GCA_020800235.1	prst	prst:algae	299000	299	TRUE	none	99.331	100	2
GCA_025531835.1	fung	fung:fungi	6200000	62	GCA_020800235.1	prst	prst:algae	299000	299	TRUE	species	89.967	100	2
GCA_004801975.1	fung	fung:basidiomycetes	16300000	163	GCA_020800235.1	prst	prst:algae	776000	776	TRUE	none	99.613	100	2
GCA_004801975.1	fung	fung:basidiomycetes	16300000	163	GCA_020800235.1	prst	prst:algae	776000	776	TRUE	species	91.624	100	2
GCA_023205875.1	plnt	plnt:green algae	8600000	86	GCA_020800235.1	prst	prst:algae	430000	430	TRUE	none	99.535	100	2
GCA_023205875.1	plnt	plnt:green algae	8600000	86	GCA_020800235.1	prst	prst:algae	430000	430	TRUE	species	85.116	100	2
GCA_004354405.1	plnt	plnt:plants	205700000	2057	GCA_020800235.1	prst	prst:algae	10249000	10249	TRUE	none	99.639	100	2
GCA_004354405.1	plnt	plnt:plants	205700000	2057	GCA_020800235.1	prst	prst:algae	10249000	10249	TRUE	species	89.277	100	2
GCA_004320505.1	plnt	plnt:plants	436800000	4368	GCA_020800235.1	prst	prst:algae	21720000	21720	TRUE	none	99.655	100	2
GCA_004320505.1	plnt	plnt:plants	436800000	4368	GCA_020800235.1	prst	prst:algae	21720000	21720	TRUE	species	90.129	99.954	2
GCA_019650255.1	plnt	plnt:green algae	99500000	995	GCA_020800235.1	prst	prst:algae	4975000	4975	TRUE	none	99.518	100	2
GCA_019650255.1	plnt	plnt:green algae	99500000	995	GCA_020800235.1	prst	prst:algae	4975000	4975	TRUE	species	91.658	100	2
GCF_016696845.1	prok	prok:CFB group bacteria	3200000	32	GCA_020800235.1	prst	prst:algae	160000	160	TRUE	none	99.375	100	2
GCF_016696845.1	prok	prok:CFB group bacteria	3200000	32	GCA_020800235.1	prst	prst:algae	160000	160	TRUE	species	88.75	100	2
GCF_900002575.1	prok	prok:firmicutes	3000000	30	GCA_020800235.1	prst	prst:algae	150000	150	TRUE	none	99.333	100	2
GCF_900002575.1	prok	prok:firmicutes	3000000	30	GCA_020800235.1	prst	prst:algae	150000	150	TRUE	species	90	100	2
GCF_000218585.1	prok	prok:a-proteobacteria	3500000	35	GCA_020800235.1	prst	prst:algae	175000	175	TRUE	none	99.429	100	2
GCF_000218585.1	prok	prok:a-proteobacteria	3500000	35	GCA_020800235.1	prst	prst:algae	175000	175	TRUE	species	89.714	100	2
GCF_000340565.2	prok	prok:cyanobacteria	3600000	36	GCA_020800235.1	prst	prst:algae	180000	180	TRUE	none	99.444	100	2
GCF_000340565.2	prok	prok:cyanobacteria	3600000	36	GCA_020800235.1	prst	prst:algae	180000	180	TRUE	species	90	100	2
GCA_028892595.1	prst	prst:protists	186800000	1868	GCA_020800235.1	prst	prst:algae	9317000	9317	TRUE	none	99.646	100	2
GCA_028892595.1	prst	prst:protists	186800000	1868	GCA_020800235.1	prst	prst:algae	9317000	9317	TRUE	species	0	100	2
GCF_026262505.1	prst	prst:monads	148200000	1482	GCA_020800235.1	prst	prst:algae	7394000	7394	TRUE	none	99.594	100	2
GCF_026262505.1	prst	prst:monads	148200000	1482	GCA_020800235.1	prst	prst:algae	7394000	7394	TRUE	species	87.436	100	2
GCF_000218585.1	prok	prok:a-proteobacteria	3500000	35	GCF_025244945.1	arch	arch:archaea	175000	175	TRUE	none	99.429	100	2
GCF_000218585.1	prok	prok:a-proteobacteria	3500000	35	GCF_025244945.1	arch	arch:archaea	175000	175	TRUE	species	84	100	2
GCF_025244945.1	arch	arch:archaea	2500000	25	GCA_023205875.1	plnt	plnt:green algae	125000	125	TRUE	none	99.2	100	2
GCF_025244945.1	arch	arch:archaea	2500000	25	GCA_023205875.1	plnt	plnt:green algae	125000	125	TRUE	species	0	100	2
GCF_019263745.1	arch	arch:archaea	3300000	33	GCA_011032805.1	anml	anml:molluscs	165000	165	TRUE	none	98.788	100	2
GCF_019263745.1	arch	arch:archaea	3300000	33	GCA_011032805.1	anml	anml:molluscs	165000	165	TRUE	species	0.606	100	2
GCF_025449255.1	arch	arch:archaea	1600000	16	GCA_011032805.1	anml	anml:molluscs	80000	80	TRUE	none	100	100	2
GCF_025449255.1	arch	arch:archaea	1600000	16	GCA_011032805.1	anml	anml:molluscs	80000	80	TRUE	species	1.25	100	2
GCF_025244945.1	arch	arch:archaea	2500000	25	GCA_011032805.1	anml	anml:molluscs	125000	125	TRUE	none	99.2	100	2
GCF_025244945.1	arch	arch:archaea	2500000	25	GCA_011032805.1	anml	anml:molluscs	125000	125	TRUE	species	0.8	100	2
GCF_004799685.1	arch	arch:archaea	2900000	29	GCA_011032805.1	anml	anml:molluscs	145000	145	TRUE	none	98.621	100	2
GCF_004799685.1	arch	arch:archaea	2900000	29	GCA_011032805.1	anml	anml:molluscs	145000	145	TRUE	species	0.69	100	2
GCF_025526975.1	fung	fung:chytrids	11000000	110	GCA_011032805.1	anml	anml:molluscs	550000	550	TRUE	none	96.909	100	2
GCF_025526975.1	fung	fung:chytrids	11000000	110	GCA_011032805.1	anml	anml:molluscs	550000	550	TRUE	species	8.545	100	2
GCA_025531835.1	fung	fung:fungi	6200000	62	GCA_011032805.1	anml	anml:molluscs	310000	310	TRUE	none	97.419	100	2
GCA_025531835.1	fung	fung:fungi	6200000	62	GCA_011032805.1	anml	anml:molluscs	310000	310	TRUE	species	9.355	100	2
GCA_004801975.1	fung	fung:basidiomycetes	16300000	163	GCA_011032805.1	anml	anml:molluscs	815000	815	TRUE	none	95.583	100	2
GCA_004801975.1	fung	fung:basidiomycetes	16300000	163	GCA_011032805.1	anml	anml:molluscs	815000	815	TRUE	species	11.166	100	2
GCA_003243075.1	fung	fung:budding yeasts	2200000	22	GCA_011032805.1	anml	anml:molluscs	110000	110	TRUE	none	99.091	100	2
GCA_003243075.1	fung	fung:budding yeasts	2200000	22	GCA_011032805.1	anml	anml:molluscs	110000	110	TRUE	species	0.909	100	2
GCA_023205875.1	plnt	plnt:green algae	8600000	86	GCA_011032805.1	anml	anml:molluscs	430000	430	TRUE	none	97.442	100	2
GCA_023205875.1	plnt	plnt:green algae	8600000	86	GCA_011032805.1	anml	anml:molluscs	430000	430	TRUE	species	7.907	100	2
GCF_016696845.1	prok	prok:CFB group bacteria	3200000	32	GCA_011032805.1	anml	anml:molluscs	160000	160	TRUE	none	98.75	100	2
GCF_016696845.1	prok	prok:CFB group bacteria	3200000	32	GCA_011032805.1	anml	anml:molluscs	160000	160	TRUE	species	0.625	100	2
GCF_900002575.1	prok	prok:firmicutes	3000000	30	GCA_011032805.1	anml	anml:molluscs	150000	150	TRUE	none	98.667	100	2
GCF_900002575.1	prok	prok:firmicutes	3000000	30	GCA_011032805.1	anml	anml:molluscs	150000	150	TRUE	species	0.667	100	2
GCF_000218585.1	prok	prok:a-proteobacteria	3500000	35	GCA_011032805.1	anml	anml:molluscs	175000	175	TRUE	none	98.857	100	2
GCF_000218585.1	prok	prok:a-proteobacteria	3500000	35	GCA_011032805.1	anml	anml:molluscs	175000	175	TRUE	species	0.571	100	2
GCF_000340565.2	prok	prok:cyanobacteria	3600000	36	GCA_011032805.1	anml	anml:molluscs	180000	180	TRUE	none	98.889	100	2
GCF_000340565.2	prok	prok:cyanobacteria	3600000	36	GCA_011032805.1	anml	anml:molluscs	180000	180	TRUE	species	0.556	100	2
GCA_018398725.1	prst	prst:alveolates	2300000	23	GCA_011032805.1	anml	anml:molluscs	115000	115	TRUE	none	99.13	100	2
GCA_018398725.1	prst	prst:alveolates	2300000	23	GCA_011032805.1	anml	anml:molluscs	115000	115	TRUE	species	0.87	100	2
GCF_019263745.1	arch	arch:archaea	3300000	33	GCA_002833325.1	anml	anml:fishes	165000	165	TRUE	none	96.364	100	2
GCF_019263745.1	arch	arch:archaea	3300000	33	GCA_002833325.1	anml	anml:fishes	165000	165	TRUE	species	23.03	100	2
GCF_025449255.1	arch	arch:archaea	1600000	16	GCA_002833325.1	anml	anml:fishes	80000	80	TRUE	none	96.25	100	2
GCF_025449255.1	arch	arch:archaea	1600000	16	GCA_002833325.1	anml	anml:fishes	80000	80	TRUE	species	8.75	100	2
GCF_025244945.1	arch	arch:archaea	2500000	25	GCA_002833325.1	anml	anml:fishes	125000	125	TRUE	none	96.8	100	2
GCF_025244945.1	arch	arch:archaea	2500000	25	GCA_002833325.1	anml	anml:fishes	125000	125	TRUE	species	23.2	100	2
GCF_004799685.1	arch	arch:archaea	2900000	29	GCA_002833325.1	anml	anml:fishes	145000	145	TRUE	none	96.552	100	2
GCF_004799685.1	arch	arch:archaea	2900000	29	GCA_002833325.1	anml	anml:fishes	145000	145	TRUE	species	22.759	100	2
GCF_025526975.1	fung	fung:chytrids	11000000	110	GCA_002833325.1	anml	anml:fishes	550000	550	TRUE	none	97.636	100	2
GCF_025526975.1	fung	fung:chytrids	11000000	110	GCA_002833325.1	anml	anml:fishes	550000	550	TRUE	species	13.091	100	2
GCA_025531835.1	fung	fung:fungi	6200000	62	GCA_002833325.1	anml	anml:fishes	310000	310	TRUE	none	97.742	100	2
GCA_025531835.1	fung	fung:fungi	6200000	62	GCA_002833325.1	anml	anml:fishes	310000	310	TRUE	species	21.613	100	2
GCA_004801975.1	fung	fung:basidiomycetes	16300000	163	GCA_002833325.1	anml	anml:fishes	815000	815	TRUE	none	98.037	100	2
GCA_004801975.1	fung	fung:basidiomycetes	16300000	163	GCA_002833325.1	anml	anml:fishes	815000	815	TRUE	species	23.436	100	2
GCA_003243075.1	fung	fung:budding yeasts	2200000	22	GCA_002833325.1	anml	anml:fishes	110000	110	TRUE	none	96.364	100	2
GCA_003243075.1	fung	fung:budding yeasts	2200000	22	GCA_002833325.1	anml	anml:fishes	110000	110	TRUE	species	22.727	100	2
GCA_023205875.1	plnt	plnt:green algae	8600000	86	GCA_002833325.1	anml	anml:fishes	430000	430	TRUE	none	97.442	100	2
GCA_023205875.1	plnt	plnt:green algae	8600000	86	GCA_002833325.1	anml	anml:fishes	430000	430	TRUE	species	11.86	100	2
GCF_016696845.1	prok	prok:CFB group bacteria	3200000	32	GCA_002833325.1	anml	anml:fishes	160000	160	TRUE	none	96.875	100	2
GCF_016696845.1	prok	prok:CFB group bacteria	3200000	32	GCA_002833325.1	anml	anml:fishes	160000	160	TRUE	species	23.125	100	2
GCF_900002575.1	prok	prok:firmicutes	3000000	30	GCA_002833325.1	anml	anml:fishes	150000	150	TRUE	none	96.667	100	2
GCF_900002575.1	prok	prok:firmicutes	3000000	30	GCA_002833325.1	anml	anml:fishes	150000	150	TRUE	species	22.667	100	2
GCF_000218585.1	prok	prok:a-proteobacteria	3500000	35	GCA_002833325.1	anml	anml:fishes	175000	175	TRUE	none	96.571	100	2
GCF_000218585.1	prok	prok:a-proteobacteria	3500000	35	GCA_002833325.1	anml	anml:fishes	175000	175	TRUE	species	22.857	100	2
GCF_000340565.2	prok	prok:cyanobacteria	3600000	36	GCA_002833325.1	anml	anml:fishes	180000	180	TRUE	none	96.667	100	2
GCF_000340565.2	prok	prok:cyanobacteria	3600000	36	GCA_002833325.1	anml	anml:fishes	180000	180	TRUE	species	23.889	100	2
GCA_018398725.1	prst	prst:alveolates	2300000	23	GCA_002833325.1	anml	anml:fishes	115000	115	TRUE	none	96.522	100	2
GCA_018398725.1	prst	prst:alveolates	2300000	23	GCA_002833325.1	anml	anml:fishes	115000	115	TRUE	species	19.13	100	2
GCF_019263745.1	arch	arch:archaea	3300000	33	GCA_022405095.1	anml	anml:insects	165000	165	TRUE	none	100	100	2
GCF_019263745.1	arch	arch:archaea	3300000	33	GCA_022405095.1	anml	anml:insects	165000	165	TRUE	species	48.485	100	2
GCF_025449255.1	arch	arch:archaea	1600000	16	GCA_022405095.1	anml	anml:insects	80000	80	TRUE	none	100	100	2
GCF_025449255.1	arch	arch:archaea	1600000	16	GCA_022405095.1	anml	anml:insects	80000	80	TRUE	species	8.75	100	2
GCF_025244945.1	arch	arch:archaea	2500000	25	GCA_022405095.1	anml	anml:insects	125000	125	TRUE	none	100	100	2
GCF_025244945.1	arch	arch:archaea	2500000	25	GCA_022405095.1	anml	anml:insects	125000	125	TRUE	species	46.4	100	2
GCF_004799685.1	arch	arch:archaea	2900000	29	GCA_022405095.1	anml	anml:insects	145000	145	TRUE	none	100	100	2
GCF_004799685.1	arch	arch:archaea	2900000	29	GCA_022405095.1	anml	anml:insects	145000	145	TRUE	species	46.897	100	2
GCF_025526975.1	fung	fung:chytrids	11000000	110	GCA_022405095.1	anml	anml:insects	550000	550	TRUE	none	99.636	100	2
GCF_025526975.1	fung	fung:chytrids	11000000	110	GCA_022405095.1	anml	anml:insects	550000	550	TRUE	species	35.818	100	2
GCA_025531835.1	fung	fung:fungi	6200000	62	GCA_022405095.1	anml	anml:insects	310000	310	TRUE	none	99.677	100	2
GCA_025531835.1	fung	fung:fungi	6200000	62	GCA_022405095.1	anml	anml:insects	310000	310	TRUE	species	49.355	100	2
GCA_004801975.1	fung	fung:basidiomycetes	16300000	163	GCA_022405095.1	anml	anml:insects	815000	815	TRUE	none	99.509	100	2
GCA_004801975.1	fung	fung:basidiomycetes	16300000	163	GCA_022405095.1	anml	anml:insects	815000	815	TRUE	species	51.411	100	2
GCA_003243075.1	fung	fung:budding yeasts	2200000	22	GCA_022405095.1	anml	anml:insects	110000	110	TRUE	none	100	100	2
GCA_003243075.1	fung	fung:budding yeasts	2200000	22	GCA_022405095.1	anml	anml:insects	110000	110	TRUE	species	47.273	100	2
GCA_023205875.1	plnt	plnt:green algae	8600000	86	GCA_022405095.1	anml	anml:insects	430000	430	TRUE	none	99.767	100	2
GCA_023205875.1	plnt	plnt:green algae	8600000	86	GCA_022405095.1	anml	anml:insects	430000	430	TRUE	species	31.163	100	2
GCF_016696845.1	prok	prok:CFB group bacteria	3200000	32	GCA_022405095.1	anml	anml:insects	160000	160	TRUE	none	100	100	2
GCF_016696845.1	prok	prok:CFB group bacteria	3200000	32	GCA_022405095.1	anml	anml:insects	160000	160	TRUE	species	46.875	100	2
GCF_900002575.1	prok	prok:firmicutes	3000000	30	GCA_022405095.1	anml	anml:insects	150000	150	TRUE	none	100	100	2
GCF_900002575.1	prok	prok:firmicutes	3000000	30	GCA_022405095.1	anml	anml:insects	150000	150	TRUE	species	47.333	100	2
GCF_000218585.1	prok	prok:a-proteobacteria	3500000	35	GCA_022405095.1	anml	anml:insects	175000	175	TRUE	none	100	100	2
GCF_000218585.1	prok	prok:a-proteobacteria	3500000	35	GCA_022405095.1	anml	anml:insects	175000	175	TRUE	species	48	100	2
GCF_000340565.2	prok	prok:cyanobacteria	3600000	36	GCA_022405095.1	anml	anml:insects	180000	180	TRUE	none	100	100	2
GCF_000340565.2	prok	prok:cyanobacteria	3600000	36	GCA_022405095.1	anml	anml:insects	180000	180	TRUE	species	47.222	100	2
GCA_018398725.1	prst	prst:alveolates	2300000	23	GCA_022405095.1	anml	anml:insects	115000	115	TRUE	none	100	100	2
GCA_018398725.1	prst	prst:alveolates	2300000	23	GCA_022405095.1	anml	anml:insects	115000	115	TRUE	species	44.348	100	2
GCF_019263745.1	arch	arch:archaea	3300000	33	GCA_002259205.1	anml	anml:nematodes	165000	165	TRUE	none	100	100	2
GCF_019263745.1	arch	arch:archaea	3300000	33	GCA_002259205.1	anml	anml:nematodes	165000	165	TRUE	species	80	100	2
GCF_025449255.1	arch	arch:archaea	1600000	16	GCA_002259205.1	anml	anml:nematodes	80000	80	TRUE	none	100	100	2
GCF_025449255.1	arch	arch:archaea	1600000	16	GCA_002259205.1	anml	anml:nematodes	80000	80	TRUE	species	80	100	2
GCF_025244945.1	arch	arch:archaea	2500000	25	GCA_002259205.1	anml	anml:nematodes	125000	125	TRUE	none	100	100	2
GCF_025244945.1	arch	arch:archaea	2500000	25	GCA_002259205.1	anml	anml:nematodes	125000	125	TRUE	species	78.4	100	2
GCF_004799685.1	arch	arch:archaea	2900000	29	GCA_002259205.1	anml	anml:nematodes	145000	145	TRUE	none	100	100	2
GCF_004799685.1	arch	arch:archaea	2900000	29	GCA_002259205.1	anml	anml:nematodes	145000	145	TRUE	species	80	100	2
GCA_025531835.1	fung	fung:fungi	6200000	62	GCA_002259205.1	anml	anml:nematodes	300000	300	TRUE	none	100	100	2
GCA_025531835.1	fung	fung:fungi	6200000	62	GCA_002259205.1	anml	anml:nematodes	300000	300	TRUE	species	82	100	2
GCA_003243075.1	fung	fung:budding yeasts	2200000	22	GCA_002259205.1	anml	anml:nematodes	110000	110	TRUE	none	100	100	2
GCA_003243075.1	fung	fung:budding yeasts	2200000	22	GCA_002259205.1	anml	anml:nematodes	110000	110	TRUE	species	78.182	100	2
GCF_016696845.1	prok	prok:CFB group bacteria	3200000	32	GCA_002259205.1	anml	anml:nematodes	160000	160	TRUE	none	100	100	2
GCF_016696845.1	prok	prok:CFB group bacteria	3200000	32	GCA_002259205.1	anml	anml:nematodes	160000	160	TRUE	species	81.25	100	2
GCF_900002575.1	prok	prok:firmicutes	3000000	30	GCA_002259205.1	anml	anml:nematodes	150000	150	TRUE	none	100	100	2
GCF_900002575.1	prok	prok:firmicutes	3000000	30	GCA_002259205.1	anml	anml:nematodes	150000	150	TRUE	species	80	100	2
GCF_000218585.1	prok	prok:a-proteobacteria	3500000	35	GCA_002259205.1	anml	anml:nematodes	175000	175	TRUE	none	100	100	2
GCF_000218585.1	prok	prok:a-proteobacteria	3500000	35	GCA_002259205.1	anml	anml:nematodes	175000	175	TRUE	species	80	100	2
GCF_000340565.2	prok	prok:cyanobacteria	3600000	36	GCA_002259205.1	anml	anml:nematodes	180000	180	TRUE	none	100	100	2
GCF_000340565.2	prok	prok:cyanobacteria	3600000	36	GCA_002259205.1	anml	anml:nematodes	180000	180	TRUE	species	79.444	100	2
GCA_018398725.1	prst	prst:alveolates	2300000	23	GCA_002259205.1	anml	anml:nematodes	115000	115	TRUE	none	100	100	2
GCA_018398725.1	prst	prst:alveolates	2300000	23	GCA_002259205.1	anml	anml:nematodes	115000	115	TRUE	species	78.261	100	2
GCF_019263745.1	arch	arch:archaea	3300000	33	GCA_004354405.1	plnt	plnt:plants	165000	165	TRUE	none	99.394	100	2
GCF_019263745.1	arch	arch:archaea	3300000	33	GCA_004354405.1	plnt	plnt:plants	165000	165	TRUE	species	12.121	100	2
GCF_025449255.1	arch	arch:archaea	1600000	16	GCA_004354405.1	plnt	plnt:plants	80000	80	TRUE	none	98.75	100	2
GCF_025449255.1	arch	arch:archaea	1600000	16	GCA_004354405.1	plnt	plnt:plants	80000	80	TRUE	species	0	100	2
GCF_025244945.1	arch	arch:archaea	2500000	25	GCA_004354405.1	plnt	plnt:plants	125000	125	TRUE	none	99.2	100	2
GCF_025244945.1	arch	arch:archaea	2500000	25	GCA_004354405.1	plnt	plnt:plants	125000	125	TRUE	species	12	100	2
GCF_004799685.1	arch	arch:archaea	2900000	29	GCA_004354405.1	plnt	plnt:plants	145000	145	TRUE	none	99.31	100	2
GCF_004799685.1	arch	arch:archaea	2900000	29	GCA_004354405.1	plnt	plnt:plants	145000	145	TRUE	species	12.414	100	2
GCA_025531835.1	fung	fung:fungi	6200000	62	GCA_004354405.1	plnt	plnt:plants	310000	310	TRUE	none	99.677	100	2
GCA_025531835.1	fung	fung:fungi	6200000	62	GCA_004354405.1	plnt	plnt:plants	310000	310	TRUE	species	12.581	100	2
GCA_003243075.1	fung	fung:budding yeasts	2200000	22	GCA_004354405.1	plnt	plnt:plants	110000	110	TRUE	none	99.091	100	2
GCA_003243075.1	fung	fung:budding yeasts	2200000	22	GCA_004354405.1	plnt	plnt:plants	110000	110	TRUE	species	0	100	2
GCA_023205875.1	plnt	plnt:green algae	8600000	86	GCA_004354405.1	plnt	plnt:plants	430000	430	TRUE	none	99.535	100	2
GCA_023205875.1	plnt	plnt:green algae	8600000	86	GCA_004354405.1	plnt	plnt:plants	430000	430	TRUE	species	0	100	2
GCF_016696845.1	prok	prok:CFB group bacteria	3200000	32	GCA_004354405.1	plnt	plnt:plants	160000	160	TRUE	none	99.375	100	2
GCF_016696845.1	prok	prok:CFB group bacteria	3200000	32	GCA_004354405.1	plnt	plnt:plants	160000	160	TRUE	species	12.5	100	2
GCF_900002575.1	prok	prok:firmicutes	3000000	30	GCA_004354405.1	plnt	plnt:plants	150000	150	TRUE	none	99.333	100	2
GCF_900002575.1	prok	prok:firmicutes	3000000	30	GCA_004354405.1	plnt	plnt:plants	150000	150	TRUE	species	12.667	100	2
GCF_000218585.1	prok	prok:a-proteobacteria	3500000	35	GCA_004354405.1	plnt	plnt:plants	175000	175	TRUE	none	99.429	100	2
GCF_000218585.1	prok	prok:a-proteobacteria	3500000	35	GCA_004354405.1	plnt	plnt:plants	175000	175	TRUE	species	12	100	2
GCF_000340565.2	prok	prok:cyanobacteria	3600000	36	GCA_004354405.1	plnt	plnt:plants	180000	180	TRUE	none	99.444	100	2
GCF_000340565.2	prok	prok:cyanobacteria	3600000	36	GCA_004354405.1	plnt	plnt:plants	180000	180	TRUE	species	11.667	100	2
GCA_018398725.1	prst	prst:alveolates	2300000	23	GCA_004354405.1	plnt	plnt:plants	115000	115	TRUE	none	99.13	100	2
GCA_018398725.1	prst	prst:alveolates	2300000	23	GCA_004354405.1	plnt	plnt:plants	115000	115	TRUE	species	0	100	2
GCF_019263745.1	arch	arch:archaea	3300000	33	GCA_004320505.1	plnt	plnt:plants	165000	165	TRUE	none	99.394	100	2
GCF_019263745.1	arch	arch:archaea	3300000	33	GCA_004320505.1	plnt	plnt:plants	165000	165	TRUE	species	26.667	100	2
GCF_025449255.1	arch	arch:archaea	1600000	16	GCA_004320505.1	plnt	plnt:plants	80000	80	TRUE	none	98.75	100	2
GCF_025449255.1	arch	arch:archaea	1600000	16	GCA_004320505.1	plnt	plnt:plants	80000	80	TRUE	species	25	100	2
GCF_025244945.1	arch	arch:archaea	2500000	25	GCA_004320505.1	plnt	plnt:plants	125000	125	TRUE	none	99.2	100	2
GCF_025244945.1	arch	arch:archaea	2500000	25	GCA_004320505.1	plnt	plnt:plants	125000	125	TRUE	species	24	100	2
GCF_004799685.1	arch	arch:archaea	2900000	29	GCA_004320505.1	plnt	plnt:plants	145000	145	TRUE	none	99.31	100	2
GCF_004799685.1	arch	arch:archaea	2900000	29	GCA_004320505.1	plnt	plnt:plants	145000	145	TRUE	species	25.517	100	2
GCF_025526975.1	fung	fung:chytrids	11000000	110	GCA_004320505.1	plnt	plnt:plants	550000	550	TRUE	none	98.364	100	2
GCF_025526975.1	fung	fung:chytrids	11000000	110	GCA_004320505.1	plnt	plnt:plants	550000	550	TRUE	species	22.909	100	2
GCA_025531835.1	fung	fung:fungi	6200000	62	GCA_004320505.1	plnt	plnt:plants	310000	310	TRUE	none	98.71	100	2
GCA_025531835.1	fung	fung:fungi	6200000	62	GCA_004320505.1	plnt	plnt:plants	310000	310	TRUE	species	22.581	100	2
GCA_004801975.1	fung	fung:basidiomycetes	16300000	163	GCA_004320505.1	plnt	plnt:plants	815000	815	TRUE	none	98.528	100	2
GCA_004801975.1	fung	fung:basidiomycetes	16300000	163	GCA_004320505.1	plnt	plnt:plants	815000	815	TRUE	species	24.417	100	2
GCA_003243075.1	fung	fung:budding yeasts	2200000	22	GCA_004320505.1	plnt	plnt:plants	110000	110	TRUE	none	99.091	100	2
GCA_003243075.1	fung	fung:budding yeasts	2200000	22	GCA_004320505.1	plnt	plnt:plants	110000	110	TRUE	species	24.545	100	2
GCA_023205875.1	plnt	plnt:green algae	8600000	86	GCA_004320505.1	plnt	plnt:plants	430000	430	TRUE	none	98.372	100	2
GCA_023205875.1	plnt	plnt:green algae	8600000	86	GCA_004320505.1	plnt	plnt:plants	430000	430	TRUE	species	22.326	100	2
GCF_016696845.1	prok	prok:CFB group bacteria	3200000	32	GCA_004320505.1	plnt	plnt:plants	160000	160	TRUE	none	99.375	100	2
GCF_016696845.1	prok	prok:CFB group bacteria	3200000	32	GCA_004320505.1	plnt	plnt:plants	160000	160	TRUE	species	25.625	100	2
GCF_900002575.1	prok	prok:firmicutes	3000000	30	GCA_004320505.1	plnt	plnt:plants	150000	150	TRUE	none	99.333	100	2
GCF_900002575.1	prok	prok:firmicutes	3000000	30	GCA_004320505.1	plnt	plnt:plants	150000	150	TRUE	species	24	100	2
GCF_000218585.1	prok	prok:a-proteobacteria	3500000	35	GCA_004320505.1	plnt	plnt:plants	175000	175	TRUE	none	99.429	100	2
GCF_000218585.1	prok	prok:a-proteobacteria	3500000	35	GCA_004320505.1	plnt	plnt:plants	175000	175	TRUE	species	25.714	100	2
GCF_000340565.2	prok	prok:cyanobacteria	3600000	36	GCA_004320505.1	plnt	plnt:plants	180000	180	TRUE	none	99.444	100	2
GCF_000340565.2	prok	prok:cyanobacteria	3600000	36	GCA_004320505.1	plnt	plnt:plants	180000	180	TRUE	species	26.111	100	2
GCA_018398725.1	prst	prst:alveolates	2300000	23	GCA_004320505.1	plnt	plnt:plants	115000	115	TRUE	none	98.261	100	2
GCA_018398725.1	prst	prst:alveolates	2300000	23	GCA_004320505.1	plnt	plnt:plants	115000	115	TRUE	species	24.348	100	2
GCF_019263745.1	arch	arch:archaea	3300000	33	GCA_019650255.1	plnt	plnt:green algae	164000	164	TRUE	none	99.39	100	2
GCF_019263745.1	arch	arch:archaea	3300000	33	GCA_019650255.1	plnt	plnt:green algae	164000	164	TRUE	species	52.439	100	2
GCF_025449255.1	arch	arch:archaea	1600000	16	GCA_019650255.1	plnt	plnt:green algae	80000	80	TRUE	none	98.75	100	2
GCF_025449255.1	arch	arch:archaea	1600000	16	GCA_019650255.1	plnt	plnt:green algae	80000	80	TRUE	species	51.25	100	2
GCF_025244945.1	arch	arch:archaea	2500000	25	GCA_019650255.1	plnt	plnt:green algae	125000	125	TRUE	none	99.2	100	2
GCF_025244945.1	arch	arch:archaea	2500000	25	GCA_019650255.1	plnt	plnt:green algae	125000	125	TRUE	species	52	100	2
GCF_004799685.1	arch	arch:archaea	2900000	29	GCA_019650255.1	plnt	plnt:green algae	145000	145	TRUE	none	99.31	100	2
GCF_004799685.1	arch	arch:archaea	2900000	29	GCA_019650255.1	plnt	plnt:green algae	145000	145	TRUE	species	50.345	100	2
GCA_003243075.1	fung	fung:budding yeasts	2200000	22	GCA_019650255.1	plnt	plnt:green algae	110000	110	TRUE	none	99.091	100	2
GCA_003243075.1	fung	fung:budding yeasts	2200000	22	GCA_019650255.1	plnt	plnt:green algae	110000	110	TRUE	species	50.909	100	2
GCF_016696845.1	prok	prok:CFB group bacteria	3200000	32	GCA_019650255.1	plnt	plnt:green algae	160000	160	TRUE	none	99.375	100	2
GCF_016696845.1	prok	prok:CFB group bacteria	3200000	32	GCA_019650255.1	plnt	plnt:green algae	160000	160	TRUE	species	53.125	100	2
GCF_900002575.1	prok	prok:firmicutes	3000000	30	GCA_019650255.1	plnt	plnt:green algae	150000	150	TRUE	none	99.333	100	2
GCF_900002575.1	prok	prok:firmicutes	3000000	30	GCA_019650255.1	plnt	plnt:green algae	150000	150	TRUE	species	49.333	100	2
GCF_000218585.1	prok	prok:a-proteobacteria	3500000	35	GCA_019650255.1	plnt	plnt:green algae	174000	174	TRUE	none	99.425	100	2
GCF_000218585.1	prok	prok:a-proteobacteria	3500000	35	GCA_019650255.1	plnt	plnt:green algae	174000	174	TRUE	species	52.874	100	2
GCF_000340565.2	prok	prok:cyanobacteria	3600000	36	GCA_019650255.1	plnt	plnt:green algae	178000	178	TRUE	none	99.438	100	2
GCF_000340565.2	prok	prok:cyanobacteria	3600000	36	GCA_019650255.1	plnt	plnt:green algae	178000	178	TRUE	species	52.247	100	2
GCA_018398725.1	prst	prst:alveolates	2300000	23	GCA_019650255.1	plnt	plnt:green algae	115000	115	TRUE	none	99.13	100	2
GCA_018398725.1	prst	prst:alveolates	2300000	23	GCA_019650255.1	plnt	plnt:green algae	115000	115	TRUE	species	51.304	100	2
GCF_019263745.1	arch	arch:archaea	3300000	33	GCA_028892595.1	prst	prst:protists	165000	165	TRUE	none	99.394	100	2
GCF_019263745.1	arch	arch:archaea	3300000	33	GCA_028892595.1	prst	prst:protists	165000	165	TRUE	species	0	100	2
GCF_025449255.1	arch	arch:archaea	1600000	16	GCA_028892595.1	prst	prst:protists	80000	80	TRUE	none	100	100	2
GCF_025449255.1	arch	arch:archaea	1600000	16	GCA_028892595.1	prst	prst:protists	80000	80	TRUE	species	0	100	2
GCF_025244945.1	arch	arch:archaea	2500000	25	GCA_028892595.1	prst	prst:protists	125000	125	TRUE	none	100	100	2
GCF_025244945.1	arch	arch:archaea	2500000	25	GCA_028892595.1	prst	prst:protists	125000	125	TRUE	species	0	100	2
GCF_004799685.1	arch	arch:archaea	2900000	29	GCA_028892595.1	prst	prst:protists	145000	145	TRUE	none	99.31	100	2
GCF_004799685.1	arch	arch:archaea	2900000	29	GCA_028892595.1	prst	prst:protists	145000	145	TRUE	species	0	100	2
GCA_025531835.1	fung	fung:fungi	6200000	62	GCA_028892595.1	prst	prst:protists	310000	310	TRUE	none	99.355	100	2
GCA_025531835.1	fung	fung:fungi	6200000	62	GCA_028892595.1	prst	prst:protists	310000	310	TRUE	species	0	100	2
GCA_003243075.1	fung	fung:budding yeasts	2200000	22	GCA_028892595.1	prst	prst:protists	110000	110	TRUE	none	100	100	2
GCA_003243075.1	fung	fung:budding yeasts	2200000	22	GCA_028892595.1	prst	prst:protists	110000	110	TRUE	species	0	100	2
GCA_023205875.1	plnt	plnt:green algae	8600000	86	GCA_028892595.1	prst	prst:protists	430000	430	TRUE	none	98.837	100	2
GCA_023205875.1	plnt	plnt:green algae	8600000	86	GCA_028892595.1	prst	prst:protists	430000	430	TRUE	species	0	100	2
GCF_016696845.1	prok	prok:CFB group bacteria	3200000	32	GCA_028892595.1	prst	prst:protists	160000	160	TRUE	none	99.375	100	2
GCF_016696845.1	prok	prok:CFB group bacteria	3200000	32	GCA_028892595.1	prst	prst:protists	160000	160	TRUE	species	0	100	2
GCF_900002575.1	prok	prok:firmicutes	3000000	30	GCA_028892595.1	prst	prst:protists	150000	150	TRUE	none	99.333	100	2
GCF_900002575.1	prok	prok:firmicutes	3000000	30	GCA_028892595.1	prst	prst:protists	150000	150	TRUE	species	0	100	2
GCF_000218585.1	prok	prok:a-proteobacteria	3500000	35	GCA_028892595.1	prst	prst:protists	175000	175	TRUE	none	99.429	100	2
GCF_000218585.1	prok	prok:a-proteobacteria	3500000	35	GCA_028892595.1	prst	prst:protists	175000	175	TRUE	species	0	100	2
GCF_000340565.2	prok	prok:cyanobacteria	3600000	36	GCA_028892595.1	prst	prst:protists	180000	180	TRUE	none	99.444	100	2
GCF_000340565.2	prok	prok:cyanobacteria	3600000	36	GCA_028892595.1	prst	prst:protists	180000	180	TRUE	species	0	100	2
GCA_018398725.1	prst	prst:alveolates	2300000	23	GCA_028892595.1	prst	prst:protists	115000	115	TRUE	none	100	100	2
GCA_018398725.1	prst	prst:alveolates	2300000	23	GCA_028892595.1	prst	prst:protists	115000	115	TRUE	species	0	100	2
GCF_019263745.1	arch	arch:archaea	3300000	33	GCF_026262505.1	prst	prst:monads	165000	165	TRUE	none	96.97	100	2
GCF_019263745.1	arch	arch:archaea	3300000	33	GCF_026262505.1	prst	prst:monads	165000	165	TRUE	species	12.727	100	2
GCF_025449255.1	arch	arch:archaea	1600000	16	GCF_026262505.1	prst	prst:monads	80000	80	TRUE	none	97.5	100	2
GCF_025449255.1	arch	arch:archaea	1600000	16	GCF_026262505.1	prst	prst:monads	80000	80	TRUE	species	0	100	2
GCF_025244945.1	arch	arch:archaea	2500000	25	GCF_026262505.1	prst	prst:monads	125000	125	TRUE	none	97.6	100	2
GCF_025244945.1	arch	arch:archaea	2500000	25	GCF_026262505.1	prst	prst:monads	125000	125	TRUE	species	0	100	2
GCF_004799685.1	arch	arch:archaea	2900000	29	GCF_026262505.1	prst	prst:monads	145000	145	TRUE	none	97.931	100	2
GCF_004799685.1	arch	arch:archaea	2900000	29	GCF_026262505.1	prst	prst:monads	145000	145	TRUE	species	12.414	100	2
GCA_025531835.1	fung	fung:fungi	6200000	62	GCF_026262505.1	prst	prst:monads	301000	301	TRUE	none	97.342	100	2
GCA_025531835.1	fung	fung:fungi	6200000	62	GCF_026262505.1	prst	prst:monads	301000	301	TRUE	species	11.628	100	2
GCA_003243075.1	fung	fung:budding yeasts	2200000	22	GCF_026262505.1	prst	prst:monads	110000	110	TRUE	none	97.273	100	2
GCA_003243075.1	fung	fung:budding yeasts	2200000	22	GCF_026262505.1	prst	prst:monads	110000	110	TRUE	species	0	100	2
GCF_016696845.1	prok	prok:CFB group bacteria	3200000	32	GCF_026262505.1	prst	prst:monads	160000	160	TRUE	none	97.5	100	2
GCF_016696845.1	prok	prok:CFB group bacteria	3200000	32	GCF_026262505.1	prst	prst:monads	160000	160	TRUE	species	11.875	100	2
GCF_900002575.1	prok	prok:firmicutes	3000000	30	GCF_026262505.1	prst	prst:monads	148000	148	TRUE	none	97.973	100	2
GCF_900002575.1	prok	prok:firmicutes	3000000	30	GCF_026262505.1	prst	prst:monads	148000	148	TRUE	species	12.162	100	2
GCF_000218585.1	prok	prok:a-proteobacteria	3500000	35	GCF_026262505.1	prst	prst:monads	175000	175	TRUE	none	96.571	100	2
GCF_000218585.1	prok	prok:a-proteobacteria	3500000	35	GCF_026262505.1	prst	prst:monads	175000	175	TRUE	species	12	100	2
GCF_000340565.2	prok	prok:cyanobacteria	3600000	36	GCF_026262505.1	prst	prst:monads	180000	180	TRUE	none	96.667	100	2
GCF_000340565.2	prok	prok:cyanobacteria	3600000	36	GCF_026262505.1	prst	prst:monads	180000	180	TRUE	species	11.667	100	2
GCA_018398725.1	prst	prst:alveolates	2300000	23	GCF_026262505.1	prst	prst:monads	115000	115	TRUE	none	97.391	100	2
GCA_018398725.1	prst	prst:alveolates	2300000	23	GCF_026262505.1	prst	prst:monads	115000	115	TRUE	species	0	100	2
GCF_025449255.1	arch	arch:archaea	1600000	16	GCA_020800235.1	prst	prst:algae	73000	73	TRUE	none	100	100	2
GCF_025449255.1	arch	arch:archaea	1600000	16	GCA_020800235.1	prst	prst:algae	73000	73	TRUE	species	90.411	100	2
GCF_025244945.1	arch	arch:archaea	2500000	25	GCA_020800235.1	prst	prst:algae	125000	125	TRUE	none	99.2	100	2
GCF_025244945.1	arch	arch:archaea	2500000	25	GCA_020800235.1	prst	prst:algae	125000	125	TRUE	species	90.4	100	2
GCA_003243075.1	fung	fung:budding yeasts	2200000	22	GCA_020800235.1	prst	prst:algae	107000	107	TRUE	none	100	100	2
GCA_003243075.1	fung	fung:budding yeasts	2200000	22	GCA_020800235.1	prst	prst:algae	107000	107	TRUE	species	90.654	100	2
GCA_018398725.1	prst	prst:alveolates	2300000	23	GCA_020800235.1	prst	prst:algae	114000	114	TRUE	none	99.123	100	2
GCA_018398725.1	prst	prst:alveolates	2300000	23	GCA_020800235.1	prst	prst:algae	114000	114	TRUE	species	89.474	100	2
GCA_002833325.1	anml	anml:fishes	523800000	5238	GCA_011032805.1	anml	anml:molluscs	26059000	26059	TRUE	none	95.514	100	3
GCA_002833325.1	anml	anml:fishes	523800000	5238	GCA_011032805.1	anml	anml:molluscs	26059000	26059	TRUE	species	8.389	100	3
GCA_022405095.1	anml	anml:insects	407200000	4072	GCA_011032805.1	anml	anml:molluscs	20335000	20335	TRUE	none	95.427	100	3
GCA_022405095.1	anml	anml:insects	407200000	4072	GCA_011032805.1	anml	anml:molluscs	20335000	20335	TRUE	species	10.052	100	3
GCA_002259205.1	anml	anml:nematodes	152100000	1521	GCA_011032805.1	anml	anml:molluscs	7555000	7555	TRUE	none	95.526	100	3
GCA_002259205.1	anml	anml:nematodes	152100000	1521	GCA_011032805.1	anml	anml:molluscs	7555000	7555	TRUE	species	10.602	100	3
GCA_004354405.1	plnt	plnt:plants	205700000	2057	GCA_011032805.1	anml	anml:molluscs	10277000	10277	TRUE	none	95.505	100	3
GCA_004354405.1	plnt	plnt:plants	205700000	2057	GCA_011032805.1	anml	anml:molluscs	10277000	10277	TRUE	species	9.351	100	3
GCA_004320505.1	plnt	plnt:plants	436800000	4368	GCA_011032805.1	anml	anml:molluscs	21751000	21751	TRUE	none	95.458	99.977	3
GCA_004320505.1	plnt	plnt:plants	436800000	4368	GCA_011032805.1	anml	anml:molluscs	21751000	21751	TRUE	species	9.544	99.954	3
GCA_019650255.1	plnt	plnt:green algae	99500000	995	GCA_011032805.1	anml	anml:molluscs	4967000	4967	TRUE	none	95.188	100	3
GCA_019650255.1	plnt	plnt:green algae	99500000	995	GCA_011032805.1	anml	anml:molluscs	4967000	4967	TRUE	species	10.147	100	3
GCA_028892595.1	prst	prst:protists	186800000	1868	GCA_011032805.1	anml	anml:molluscs	9308000	9308	TRUE	none	95.477	100	3
GCA_028892595.1	prst	prst:protists	186800000	1868	GCA_011032805.1	anml	anml:molluscs	9308000	9308	TRUE	species	8.133	100	3
GCF_026262505.1	prst	prst:monads	148200000	1482	GCA_011032805.1	anml	anml:molluscs	7377000	7377	TRUE	none	95.527	100	3
GCF_026262505.1	prst	prst:monads	148200000	1482	GCA_011032805.1	anml	anml:molluscs	7377000	7377	TRUE	species	8.147	100	3
GCA_020800235.1	prst	prst:algae	50700000	507	GCA_011032805.1	anml	anml:molluscs	2535000	2535	TRUE	none	94.714	100	3
GCA_020800235.1	prst	prst:algae	50700000	507	GCA_011032805.1	anml	anml:molluscs	2535000	2535	TRUE	species	11.321	100	3
GCA_011032805.1	anml	anml:molluscs	571300000	5713	GCA_002833325.1	anml	anml:fishes	28309000	28309	TRUE	none	98.22	99.965	3
GCA_011032805.1	anml	anml:molluscs	571300000	5713	GCA_002833325.1	anml	anml:fishes	28309000	28309	TRUE	species	12.236	100	3
GCA_022405095.1	anml	anml:insects	407200000	4072	GCA_002833325.1	anml	anml:fishes	20282000	20282	TRUE	none	98.25	100	3
GCA_022405095.1	anml	anml:insects	407200000	4072	GCA_002833325.1	anml	anml:fishes	20282000	20282	TRUE	species	17.133	100	3
GCA_002259205.1	anml	anml:nematodes	152100000	1521	GCA_002833325.1	anml	anml:fishes	7554000	7554	TRUE	none	98.12	100	3
GCA_002259205.1	anml	anml:nematodes	152100000	1521	GCA_002833325.1	anml	anml:fishes	7554000	7554	TRUE	species	22.438	100	3
GCA_004354405.1	plnt	plnt:plants	205700000	2057	GCA_002833325.1	anml	anml:fishes	10273000	10273	TRUE	none	98.258	100	3
GCA_004354405.1	plnt	plnt:plants	205700000	2057	GCA_002833325.1	anml	anml:fishes	10273000	10273	TRUE	species	13.015	100	3
GCA_004320505.1	plnt	plnt:plants	436800000	4368	GCA_002833325.1	anml	anml:fishes	21742000	21742	TRUE	none	98.211	100	3
GCA_004320505.1	plnt	plnt:plants	436800000	4368	GCA_002833325.1	anml	anml:fishes	21742000	21742	TRUE	species	13.867	99.954	3
GCA_019650255.1	plnt	plnt:green algae	99500000	995	GCA_002833325.1	anml	anml:fishes	4915000	4915	TRUE	none	98.169	100	3
GCA_019650255.1	plnt	plnt:green algae	99500000	995	GCA_002833325.1	anml	anml:fishes	4915000	4915	TRUE	species	19.552	99.899	3
GCA_028892595.1	prst	prst:protists	186800000	1868	GCA_002833325.1	anml	anml:fishes	9325000	9325	TRUE	none	98.241	100	3
GCA_028892595.1	prst	prst:protists	186800000	1868	GCA_002833325.1	anml	anml:fishes	9325000	9325	TRUE	species	10.466	100	3
GCF_026262505.1	prst	prst:monads	148200000	1482	GCA_002833325.1	anml	anml:fishes	7365000	7365	TRUE	none	98.14	100	3
GCF_026262505.1	prst	prst:monads	148200000	1482	GCA_002833325.1	anml	anml:fishes	7365000	7365	TRUE	species	10.781	100	3
GCA_020800235.1	prst	prst:algae	50700000	507	GCA_002833325.1	anml	anml:fishes	2531000	2531	TRUE	none	98.104	100	3
GCA_020800235.1	prst	prst:algae	50700000	507	GCA_002833325.1	anml	anml:fishes	2531000	2531	TRUE	species	22.086	100	3
GCA_011032805.1	anml	anml:molluscs	571300000	5713	GCA_022405095.1	anml	anml:insects	28275000	28275	TRUE	none	99.119	99.965	3
GCA_011032805.1	anml	anml:molluscs	571300000	5713	GCA_022405095.1	anml	anml:insects	28275000	28275	TRUE	species	31.558	100	3
GCA_002833325.1	anml	anml:fishes	523800000	5238	GCA_022405095.1	anml	anml:insects	25976000	25976	TRUE	none	99.099	100	3
GCA_002833325.1	anml	anml:fishes	523800000	5238	GCA_022405095.1	anml	anml:insects	25976000	25976	TRUE	species	28.819	100	3
GCA_002259205.1	anml	anml:nematodes	152100000	1521	GCA_022405095.1	anml	anml:insects	7568000	7568	TRUE	none	99.035	100	3
GCA_002259205.1	anml	anml:nematodes	152100000	1521	GCA_022405095.1	anml	anml:insects	7568000	7568	TRUE	species	46.908	100	3
GCA_004354405.1	plnt	plnt:plants	205700000	2057	GCA_022405095.1	anml	anml:insects	10191000	10191	TRUE	none	99.068	100	3
GCA_004354405.1	plnt	plnt:plants	205700000	2057	GCA_022405095.1	anml	anml:insects	10191000	10191	TRUE	species	34.069	100	3
GCA_004320505.1	plnt	plnt:plants	436800000	4368	GCA_022405095.1	anml	anml:insects	21562000	21562	TRUE	none	99.105	100	3
GCA_004320505.1	plnt	plnt:plants	436800000	4368	GCA_022405095.1	anml	anml:insects	21562000	21562	TRUE	species	35.043	99.954	3
GCA_019650255.1	plnt	plnt:green algae	99500000	995	GCA_022405095.1	anml	anml:insects	4970000	4970	TRUE	none	99.135	100	3
GCA_019650255.1	plnt	plnt:green algae	99500000	995	GCA_022405095.1	anml	anml:insects	4970000	4970	TRUE	species	44.326	100	3
GCA_028892595.1	prst	prst:protists	186800000	1868	GCA_022405095.1	anml	anml:insects	9265000	9265	TRUE	none	99.093	100	3
GCA_028892595.1	prst	prst:protists	186800000	1868	GCA_022405095.1	anml	anml:insects	9265000	9265	TRUE	species	28.678	99.946	3
GCF_026262505.1	prst	prst:monads	148200000	1482	GCA_022405095.1	anml	anml:insects	7381000	7381	TRUE	none	99.025	100	3
GCF_026262505.1	prst	prst:monads	148200000	1482	GCA_022405095.1	anml	anml:insects	7381000	7381	TRUE	species	29.752	100	3
GCA_020800235.1	prst	prst:algae	50700000	507	GCA_022405095.1	anml	anml:insects	2535000	2535	TRUE	none	98.856	100	3
GCA_020800235.1	prst	prst:algae	50700000	507	GCA_022405095.1	anml	anml:insects	2535000	2535	TRUE	species	46.824	100	3
GCA_011032805.1	anml	anml:molluscs	571300000	5713	GCA_002259205.1	anml	anml:nematodes	28428000	28428	TRUE	none	99.747	99.965	3
GCA_011032805.1	anml	anml:molluscs	571300000	5713	GCA_002259205.1	anml	anml:nematodes	28428000	28428	TRUE	species	79.819	100	3
GCA_002833325.1	anml	anml:fishes	523800000	5238	GCA_002259205.1	anml	anml:nematodes	26059000	26059	TRUE	none	99.747	100	3
GCA_002833325.1	anml	anml:fishes	523800000	5238	GCA_002259205.1	anml	anml:nematodes	26059000	26059	TRUE	species	79.397	100	3
GCA_022405095.1	anml	anml:insects	407200000	4072	GCA_002259205.1	anml	anml:nematodes	20278000	20278	TRUE	none	99.744	100	3
GCA_022405095.1	anml	anml:insects	407200000	4072	GCA_002259205.1	anml	anml:nematodes	20278000	20278	TRUE	species	80.324	100	3
GCF_025526975.1	fung	fung:chytrids	11000000	110	GCA_002259205.1	anml	anml:nematodes	544000	544	TRUE	none	99.449	100	3
GCF_025526975.1	fung	fung:chytrids	11000000	110	GCA_002259205.1	anml	anml:nematodes	544000	544	TRUE	species	80.882	100	3
GCA_004801975.1	fung	fung:basidiomycetes	16300000	163	GCA_002259205.1	anml	anml:nematodes	797000	797	TRUE	none	99.624	100	3
GCA_004801975.1	fung	fung:basidiomycetes	16300000	163	GCA_002259205.1	anml	anml:nematodes	797000	797	TRUE	species	82.183	100	3
GCA_023205875.1	plnt	plnt:green algae	8600000	86	GCA_002259205.1	anml	anml:nematodes	411000	411	TRUE	none	99.513	100	3
GCA_023205875.1	plnt	plnt:green algae	8600000	86	GCA_002259205.1	anml	anml:nematodes	411000	411	TRUE	species	81.509	100	3
GCA_004354405.1	plnt	plnt:plants	205700000	2057	GCA_002259205.1	anml	anml:nematodes	10202000	10202	TRUE	none	99.814	100	3
GCA_004354405.1	plnt	plnt:plants	205700000	2057	GCA_002259205.1	anml	anml:nematodes	10202000	10202	TRUE	species	80.543	100	3
GCA_004320505.1	plnt	plnt:plants	436800000	4368	GCA_002259205.1	anml	anml:nematodes	21757000	21757	TRUE	none	99.752	99.977	3
GCA_004320505.1	plnt	plnt:plants	436800000	4368	GCA_002259205.1	anml	anml:nematodes	21757000	21757	TRUE	species	80.011	99.931	3
GCA_019650255.1	plnt	plnt:green algae	99500000	995	GCA_002259205.1	anml	anml:nematodes	4975000	4975	TRUE	none	99.779	100	3
GCA_019650255.1	plnt	plnt:green algae	99500000	995	GCA_002259205.1	anml	anml:nematodes	4975000	4975	TRUE	species	80.643	99.899	3
GCA_028892595.1	prst	prst:protists	186800000	1868	GCA_002259205.1	anml	anml:nematodes	9293000	9293	TRUE	none	99.806	100	3
GCA_028892595.1	prst	prst:protists	186800000	1868	GCA_002259205.1	anml	anml:nematodes	9293000	9293	TRUE	species	79.737	100	3
GCF_026262505.1	prst	prst:monads	148200000	1482	GCA_002259205.1	anml	anml:nematodes	7357000	7357	TRUE	none	99.81	100	3
GCF_026262505.1	prst	prst:monads	148200000	1482	GCA_002259205.1	anml	anml:nematodes	7357000	7357	TRUE	species	79.448	100	3
GCA_020800235.1	prst	prst:algae	50700000	507	GCA_002259205.1	anml	anml:nematodes	2535000	2535	TRUE	none	99.803	100	3
GCA_020800235.1	prst	prst:algae	50700000	507	GCA_002259205.1	anml	anml:nematodes	2535000	2535	TRUE	species	81.065	100	3
GCF_025526975.1	fung	fung:chytrids	11000000	110	GCF_019263745.1	arch	arch:archaea	550000	550	TRUE	none	68.727	100	3
GCF_025526975.1	fung	fung:chytrids	11000000	110	GCF_019263745.1	arch	arch:archaea	550000	550	TRUE	species	55.818	100	3
GCA_025531835.1	fung	fung:fungi	6200000	62	GCF_019263745.1	arch	arch:archaea	309000	309	TRUE	none	68.608	100	3
GCA_025531835.1	fung	fung:fungi	6200000	62	GCF_019263745.1	arch	arch:archaea	309000	309	TRUE	species	56.634	100	3
GCA_004801975.1	fung	fung:basidiomycetes	16300000	163	GCF_019263745.1	arch	arch:archaea	815000	815	TRUE	none	67.73	100	3
GCA_004801975.1	fung	fung:basidiomycetes	16300000	163	GCF_019263745.1	arch	arch:archaea	815000	815	TRUE	species	54.847	100	3
GCA_003243075.1	fung	fung:budding yeasts	2200000	22	GCF_019263745.1	arch	arch:archaea	108000	108	TRUE	none	73.148	100	3
GCA_003243075.1	fung	fung:budding yeasts	2200000	22	GCF_019263745.1	arch	arch:archaea	108000	108	TRUE	species	59.259	100	3
GCA_023205875.1	plnt	plnt:green algae	8600000	86	GCF_019263745.1	arch	arch:archaea	430000	430	TRUE	none	69.07	100	3
GCA_023205875.1	plnt	plnt:green algae	8600000	86	GCF_019263745.1	arch	arch:archaea	430000	430	TRUE	species	55.581	100	3
GCF_016696845.1	prok	prok:CFB group bacteria	3200000	32	GCF_019263745.1	arch	arch:archaea	149000	149	TRUE	none	71.812	100	3
[truncated: 2,432 more rows]

## Sheet: TableS7
host_assembly_accession	host_kng	host_gx_div	host_size	host_ct	contaminant_assembly_accession	contaminant_kng	contaminant_gx_div	contaminant_size	contaminant_ct	chimera_test	correct_chimera_ct	filter	Sn_mixed	Sp_mixed	replicate
GCF_019263745.1	arch	arch:archaea	3300000	33	GCA_011032805.1	anml	anml:molluscs	571300000	571300	TRUE	33	none	93.939	100	1
GCF_019263745.1	arch	arch:archaea	3300000	33	GCA_011032805.1	anml	anml:molluscs	571300000	571300	TRUE	33	species	0	100	1
GCF_025449255.1	arch	arch:archaea	1600000	16	GCA_011032805.1	anml	anml:molluscs	571300000	571300	TRUE	16	none	93.75	100	1
GCF_025449255.1	arch	arch:archaea	1600000	16	GCA_011032805.1	anml	anml:molluscs	571300000	571300	TRUE	16	species	0	100	1
GCF_025244945.1	arch	arch:archaea	2500000	25	GCA_011032805.1	anml	anml:molluscs	571300000	571300	TRUE	25	none	96	100	1
GCF_025244945.1	arch	arch:archaea	2500000	25	GCA_011032805.1	anml	anml:molluscs	571300000	571300	TRUE	25	species	0	100	1
GCF_004799685.1	arch	arch:archaea	2900000	29	GCA_011032805.1	anml	anml:molluscs	571300000	571300	TRUE	29	none	93.103	100	1
GCF_004799685.1	arch	arch:archaea	2900000	29	GCA_011032805.1	anml	anml:molluscs	571300000	571300	TRUE	29	species	0	100	1
GCF_025526975.1	fung	fung:chytrids	11000000	110	GCA_011032805.1	anml	anml:molluscs	571300000	571300	TRUE	110	none	94.545	99.091	1
GCF_025526975.1	fung	fung:chytrids	11000000	110	GCA_011032805.1	anml	anml:molluscs	571300000	571300	TRUE	110	species	0	100	1
GCA_025531835.1	fung	fung:fungi	6200000	62	GCA_011032805.1	anml	anml:molluscs	571300000	571300	TRUE	62	none	93.548	100	1
GCA_025531835.1	fung	fung:fungi	6200000	62	GCA_011032805.1	anml	anml:molluscs	571300000	571300	TRUE	62	species	0	100	1
GCA_004801975.1	fung	fung:basidiomycetes	16300000	163	GCA_011032805.1	anml	anml:molluscs	571300000	571300	TRUE	163	none	96.933	100	1
GCA_004801975.1	fung	fung:basidiomycetes	16300000	163	GCA_011032805.1	anml	anml:molluscs	571300000	571300	TRUE	163	species	0.613	100	1
GCA_003243075.1	fung	fung:budding yeasts	2200000	22	GCA_011032805.1	anml	anml:molluscs	571300000	571300	TRUE	22	none	95.455	100	1
GCA_003243075.1	fung	fung:budding yeasts	2200000	22	GCA_011032805.1	anml	anml:molluscs	571300000	571300	TRUE	22	species	0	100	1
GCA_023205875.1	plnt	plnt:green algae	8600000	86	GCA_011032805.1	anml	anml:molluscs	571300000	571300	TRUE	86	none	94.186	100	1
GCA_023205875.1	plnt	plnt:green algae	8600000	86	GCA_011032805.1	anml	anml:molluscs	571300000	571300	TRUE	86	species	0	100	1
GCA_004354405.1	plnt	plnt:plants	205700000	2057	GCA_011032805.1	anml	anml:molluscs	571300000	571300	TRUE	2057	none	95.43	100	1
GCA_004354405.1	plnt	plnt:plants	205700000	2057	GCA_011032805.1	anml	anml:molluscs	571300000	571300	TRUE	2057	species	0.632	100	1
GCA_004320505.1	plnt	plnt:plants	436800000	4368	GCA_011032805.1	anml	anml:molluscs	571300000	571300	TRUE	4368	none	95.169	99.977	1
GCA_004320505.1	plnt	plnt:plants	436800000	4368	GCA_011032805.1	anml	anml:molluscs	571300000	571300	TRUE	4368	species	1.168	99.954	1
GCA_019650255.1	plnt	plnt:green algae	99500000	995	GCA_011032805.1	anml	anml:molluscs	571300000	571300	TRUE	995	none	95.377	100	1
GCA_019650255.1	plnt	plnt:green algae	99500000	995	GCA_011032805.1	anml	anml:molluscs	571300000	571300	TRUE	995	species	10.05	100	1
GCF_016696845.1	prok	prok:CFB group bacteria	3200000	32	GCA_011032805.1	anml	anml:molluscs	571300000	571300	TRUE	32	none	93.75	100	1
GCF_016696845.1	prok	prok:CFB group bacteria	3200000	32	GCA_011032805.1	anml	anml:molluscs	571300000	571300	TRUE	32	species	0	100	1
GCF_900002575.1	prok	prok:firmicutes	3000000	30	GCA_011032805.1	anml	anml:molluscs	571300000	571300	TRUE	30	none	93.333	100	1
GCF_900002575.1	prok	prok:firmicutes	3000000	30	GCA_011032805.1	anml	anml:molluscs	571300000	571300	TRUE	30	species	0	100	1
GCF_000218585.1	prok	prok:a-proteobacteria	3500000	35	GCA_011032805.1	anml	anml:molluscs	571300000	571300	TRUE	35	none	91.429	100	1
GCF_000218585.1	prok	prok:a-proteobacteria	3500000	35	GCA_011032805.1	anml	anml:molluscs	571300000	571300	TRUE	35	species	0	100	1
GCF_000340565.2	prok	prok:cyanobacteria	3600000	36	GCA_011032805.1	anml	anml:molluscs	571300000	571300	TRUE	36	none	91.667	100	1
GCF_000340565.2	prok	prok:cyanobacteria	3600000	36	GCA_011032805.1	anml	anml:molluscs	571300000	571300	TRUE	36	species	0	100	1
GCA_028892595.1	prst	prst:protists	186800000	1868	GCA_011032805.1	anml	anml:molluscs	571300000	571300	TRUE	1868	none	95.396	100	1
GCA_028892595.1	prst	prst:protists	186800000	1868	GCA_011032805.1	anml	anml:molluscs	571300000	571300	TRUE	1868	species	0.161	100	1
GCF_026262505.1	prst	prst:monads	148200000	1482	GCA_011032805.1	anml	anml:molluscs	571300000	571300	TRUE	1482	none	86.707	100	1
GCF_026262505.1	prst	prst:monads	148200000	1482	GCA_011032805.1	anml	anml:molluscs	571300000	571300	TRUE	1482	species	0	100	1
GCA_018398725.1	prst	prst:alveolates	2300000	23	GCA_011032805.1	anml	anml:molluscs	571300000	571300	TRUE	23	none	95.652	100	1
GCA_018398725.1	prst	prst:alveolates	2300000	23	GCA_011032805.1	anml	anml:molluscs	571300000	571300	TRUE	23	species	0	100	1
GCA_020800235.1	prst	prst:algae	50700000	507	GCA_011032805.1	anml	anml:molluscs	571300000	571300	TRUE	507	none	94.675	100	1
GCA_020800235.1	prst	prst:algae	50700000	507	GCA_011032805.1	anml	anml:molluscs	571300000	571300	TRUE	507	species	12.032	100	1
GCF_019263745.1	arch	arch:archaea	3300000	33	GCA_002833325.1	anml	anml:fishes	523800000	523800	TRUE	33	none	100	100	1
GCF_019263745.1	arch	arch:archaea	3300000	33	GCA_002833325.1	anml	anml:fishes	523800000	523800	TRUE	33	species	6.061	100	1
GCF_025449255.1	arch	arch:archaea	1600000	16	GCA_002833325.1	anml	anml:fishes	523800000	523800	TRUE	16	none	100	100	1
GCF_025449255.1	arch	arch:archaea	1600000	16	GCA_002833325.1	anml	anml:fishes	523800000	523800	TRUE	16	species	6.25	100	1
GCF_025244945.1	arch	arch:archaea	2500000	25	GCA_002833325.1	anml	anml:fishes	523800000	523800	TRUE	25	none	100	100	1
GCF_025244945.1	arch	arch:archaea	2500000	25	GCA_002833325.1	anml	anml:fishes	523800000	523800	TRUE	25	species	4	100	1
GCF_004799685.1	arch	arch:archaea	2900000	29	GCA_002833325.1	anml	anml:fishes	523800000	523800	TRUE	29	none	100	100	1
GCF_004799685.1	arch	arch:archaea	2900000	29	GCA_002833325.1	anml	anml:fishes	523800000	523800	TRUE	29	species	6.897	100	1
GCF_025526975.1	fung	fung:chytrids	11000000	110	GCA_002833325.1	anml	anml:fishes	523800000	523800	TRUE	110	none	96.364	99.091	1
GCF_025526975.1	fung	fung:chytrids	11000000	110	GCA_002833325.1	anml	anml:fishes	523800000	523800	TRUE	110	species	0	100	1
GCA_025531835.1	fung	fung:fungi	6200000	62	GCA_002833325.1	anml	anml:fishes	523800000	523800	TRUE	62	none	98.387	100	1
GCA_025531835.1	fung	fung:fungi	6200000	62	GCA_002833325.1	anml	anml:fishes	523800000	523800	TRUE	62	species	4.839	100	1
GCA_004801975.1	fung	fung:basidiomycetes	16300000	163	GCA_002833325.1	anml	anml:fishes	523800000	523800	TRUE	163	none	98.16	100	1
GCA_004801975.1	fung	fung:basidiomycetes	16300000	163	GCA_002833325.1	anml	anml:fishes	523800000	523800	TRUE	163	species	21.472	100	1
GCA_003243075.1	fung	fung:budding yeasts	2200000	22	GCA_002833325.1	anml	anml:fishes	523800000	523800	TRUE	22	none	100	100	1
GCA_003243075.1	fung	fung:budding yeasts	2200000	22	GCA_002833325.1	anml	anml:fishes	523800000	523800	TRUE	22	species	4.545	100	1
GCA_023205875.1	plnt	plnt:green algae	8600000	86	GCA_002833325.1	anml	anml:fishes	523800000	523800	TRUE	86	none	98.837	100	1
GCA_023205875.1	plnt	plnt:green algae	8600000	86	GCA_002833325.1	anml	anml:fishes	523800000	523800	TRUE	86	species	0	100	1
GCA_004354405.1	plnt	plnt:plants	205700000	2057	GCA_002833325.1	anml	anml:fishes	523800000	523800	TRUE	2057	none	98.104	100	1
GCA_004354405.1	plnt	plnt:plants	205700000	2057	GCA_002833325.1	anml	anml:fishes	523800000	523800	TRUE	2057	species	0.826	100	1
GCA_004320505.1	plnt	plnt:plants	436800000	4368	GCA_002833325.1	anml	anml:fishes	523800000	523800	TRUE	4368	none	98.077	100	1
[truncated: 4,404 more rows]

## Sheet: TableS8
GenBank
[truncated: 17 more rows]

## Sheet: TableS9
timepoint	type	superkingdom	assemblies	total length	cont. length	pct. cont.	superkingdom	assemblies	total length	cont. length	pct. cont.		assemblies	total length	cont. length	pct. cont.
[truncated: 26 more rows]

[truncated: 10 more sheets: TableS10, TableS11, TableS12, TableS13, TableS14, TableS15, TableS16, TableS17, TableS18, TableS19]
